# Supplementary material for: Genome and transcriptome evolve separately in recently hybridized Trichosporon fungi
Source: Commun Biol. 2019 Jul 19;2:263. doi: 10.1038/s42003-019-0515-2 (PMC6642101; doi:10.1038/s42003-019-0515-2)
Supplement: Supplementary file 3 — Supplementary Data [file 42003_2019_515_MOESM3_ESM.xlsx]

## Sheet: dNdS vs EXP T.C
Supplementary Data 1: evolutionary rates and expression levels for two-copy homeologs in T. coremiiforme
	T. asahii					T. coremiiforme subgenome A					T. coremiiforme subgenome B
T. asahii Gene Name	Log-Phase FPKM	Stationary-Phase FPKM	dN	dS	dN/dS	Log-Phase FPKM	Stationary-Phase FPKM	dN	dS	dN/dS	Log-Phase FPKM	Stationary-Phase FPKM	dN	dS	dN/dS
3801_contig0_gene5444	85.7892	33.6121	0.007119	0.293014	0.0242958	59.3446	35.4111	0.008656	0.184794	0.0468413	49.6123	18.7187	0.00536	0.310659	0.0172536
3801_contig0_gene5445	5.89458	54.6583	0.004388	0.327732	0.013389	41.9012	1.76183	0.007874	0.165524	0.0475701	6.36807	19.1983	0.005931	0.344049	0.0172388
3801_contig0_gene5446	7.03593	434.352	0.007028	0.565888	0.0124194	77.2354	2.92095	0.010058	0.577098	0.0174286	1.95193	181.925	0.022526	0.609411	0.0369636
3801_contig0_gene5447	53.5575	43.0099	0.002686	0.392251	0.00684766	7.40166	14.4353	0.014223	0.313348	0.0453904	25.2035	34.552	0.005319	0.335493	0.0158543
3801_contig0_gene5448	153.229	50.3589	2e-05	0.195648	0.000102224	54.5828	79.9236	0.002169	0.172714	0.0125583	80.8888	45.7791	1.7e-05	0.167989	0.000101197
3801_contig0_gene5449	44	22.0412	0.002202	0.386433	0.00569827	36.1451	22.4143	0.007575	0.462751	0.0163695	30.2988	49.0363	0.0151	0.424071	0.0356072
3801_contig0_gene5450	78.6577	73.9147	0.005871	0.135112	0.0434528	130.158	38.3972	0.007593	0.17683	0.0429395	79.9343	44.9812	0.009176	0.14184	0.0646926
3801_contig0_gene5459	239.539	31.1602	0.008202	0.133991	0.0612131	41.2371	60.1165	0.003131	0.103846	0.0301504	81.4712	17.55	0.003626	0.185264	0.0195721
3801_contig0_gene5460	60.8625	20.158	0.026283	0.469407	0.0559919	30.9664	41.0783	0.02682	0.41973	0.0638982	33.9711	21.2404	0.039197	0.38337	0.102243
3801_contig0_gene5462	9.24755	22.6445	0.003247	0.517154	0.00627859	28.9607	16.2067	0.007485	0.355786	0.0210379	9.93378	53.4116	0.007308	0.439904	0.0166127
3801_contig0_gene5465	25.0636	9.54472	0.022779	0.479129	0.0475425	6.33674	6.93336	0.034748	0.603199	0.0576062	6.55982	2.6368	0.028199	0.564656	0.0499401
3801_contig0_gene5468	339.434	387.804	0.027877	0.300087	0.0928964	667.673	312.111	0.008942	0.295074	0.0303043	216.157	940.361	0.013008	0.166932	0.0779239
3801_contig0_gene5474	0	15.914	1.7e-05	0.172699	9.84372e-05	5.53474	0.524717	0.019735	0.334939	0.0589212	1.23808	26.1158	0.007781	0.286646	0.027145
3801_contig0_gene5475	30.076	11.6109	0.012645	0.431841	0.0292816	54.602	13.7748	0.0078	0.344226	0.0226595	8.59724	66.6639	0.015969	0.288705	0.0553125
3801_contig0_gene5477	1059.44	60.5728	0.007082	0.282539	0.0250656	150.785	419.915	0.02402	0.086817	0.276674	346.678	66.0886	0.007505	0.170881	0.0439195
3801_contig0_gene5478	64.9055	132.986	0.006797	0.388125	0.0175124	454.498	99.2944	0.016294	0.466178	0.0349523	11.9657	239.773	0.01228	0.326897	0.0375653
3801_contig0_gene5479	18.5264	11.8428	0.005147	0.330932	0.015553	22.9868	10.9968	0.013272	0.349488	0.0379756	9.62343	27.5845	0.0055	0.329722	0.0166807
3801_contig0_gene5480	29.5395	24.7498	0.007791	0.327499	0.0237894	21.0207	13.0762	0.008669	0.319313	0.0271489	11.0385	19.3404	0.004934	0.307949	0.0160221
3801_contig0_gene5481	98.0548	142.542	0.001253	0.279133	0.0044889	142.637	66.8599	0.002764	0.32987	0.00837906	57.2878	37.0603	0.005317	0.306421	0.0173519
3801_contig0_gene5482	24.6205	11.3414	0.016217	0.500856	0.0323786	6.48573	28.7749	0.013378	0.545098	0.0245424	32.3532	8.65944	0.01049	0.5005	0.020959
3801_contig0_gene5483	199.298	571.202	0.009756	0.263673	0.0370004	2824.81	101.121	0.045965	0.172067	0.267134	72.6302	557.251	0.022778	0.481786	0.0472783
3801_contig0_gene5484	30.1969	127.248	0.002567	0.379928	0.00675654	46.3378	18.6888	0.005982	0.194502	0.0307555	34.3889	48.8502	0.002669	0.375399	0.00710977
3801_contig0_gene5486	0.589008	0.0652042	0.116671	1.06673	0.109373	2.38839	0.309019	0.031873	1.06198	0.0300128	0.0895225	0.548316	0.035844	0.84934	0.0422022
3801_contig0_gene5488	49.2808	25.6613	0.029303	0.515359	0.0568594	18.9539	25.6312	0.039393	0.448838	0.0877666	38.9598	6.23955	0.025742	0.425798	0.0604559
3801_contig0_gene5489	85.7947	5.88776	0.002451	0.428303	0.00572258	16.0282	78.833	0.01199	0.275627	0.0435008	24.8712	15.0482	0.015251	0.260952	0.0584437
3801_contig0_gene5490	0	0.266955	0.006401	0.126037	0.0507867	1.04697	0	0.022658	0.087142	0.260012	0	0.0829368	0.00322	0.15571	0.0206795
3801_contig0_gene5491	13.6521	16.8526	0.014755	0.400944	0.0368007	50.2997	21.8395	0.018588	0.407082	0.0456616	21.1741	16.8221	0.013594	0.342612	0.0396775
3801_contig0_gene5493	155.328	237.864	0.001413	0.205225	0.00688513	48.2617	85.1349	0.00502	0.332206	0.0151111	125.297	106.608	0.001399	0.309072	0.00452645
3801_contig0_gene5494	19.528	46.4057	0.013731	0.243817	0.0563168	43.8095	11.8073	0.010587	0.158821	0.06666	11.0127	26.0765	0.002873	0.218822	0.0131294
3801_contig0_gene5495	11.3508	41.3913	0.003515	0.206341	0.0170349	81.1508	12.4858	0.017251	0.235393	0.073286	27.9653	26.1018	0.013389	0.230856	0.0579972
3801_contig0_gene5498	11.7458	22.9109	0.000496	0.216838	0.00228742	28.706	2.72617	0.008929	0.214913	0.041547	5.07087	18.2158	0.007303	0.263127	0.0277547
3801_contig0_gene5499	6.461	19.5469	0.010062	0.57847	0.0173942	110.94	5.59181	0.010132	0.489986	0.0206781	16.9465	9.14552	0.003362	0.50601	0.00664414
3801_contig0_gene5500	7.09552	51.0394	0.0014	0.251441	0.00556791	152.738	9.65732	0.001384	0.259157	0.00534039	4.57243	23.5828	2.2e-05	0.223203	9.8565e-05
3801_contig0_gene5501	0	0	0.026496	0.570516	0.0464422	0.0845922	0	0.072313	0.316901	0.228188	0.110435	0.914683	0.049875	0.538019	0.0927012
3801_contig0_gene5503	30.6321	11.7153	0.003421	0.46335	0.00738319	41.924	21.0124	0.00531	0.374063	0.0141955	18.8116	12.542	0.007735	0.481218	0.0160738
3801_contig0_gene5504	81.6126	34.4794	0.000675	0.199358	0.00338587	53.8	47.7549	0.001351	0.241519	0.00559376	50.7807	28.6277	0.00205	0.216931	0.00945001
3801_contig0_gene5505	352.45	131.907	0.00295	0.223701	0.0131872	107	174.257	0.009871	0.151355	0.0652175	190.541	86.0201	0.011658	0.177747	0.0655876
3801_contig0_gene5506	607.615	5.63682	0.022099	0.277276	0.0797004	121.587	118.316	0.064873	0.51495	0.125979	17.9851	20.8496	0.028056	0.127715	0.219677
3801_contig0_gene5507	40.2417	24.94	0.003251	0.307291	0.0105795	61.7624	28.8703	0.00881	0.390963	0.0225341	31.4426	23.4738	0.006316	0.3152	0.0200381
3801_contig0_gene5508	6.77797	366.106	0.016053	0.712907	0.0225177	39.0734	1.79948	0.045393	0.852207	0.0532652	10.8855	27.2175	0.024598	0.540426	0.0455159
3801_contig0_gene5509	33.4597	2.558	0.01739	0.914919	0.0190071	2.55009	21.5244	0.04042	0.748979	0.0539668	20.6372	2.24076	0.061788	0.799907	0.077244
3801_contig0_gene5510	25.0703	1.10548	0.011241	0.380067	0.0295764	8.05905	4.27036	0.028812	0.314461	0.0916234	6.99087	1.75035	0.030708	0.327916	0.0936459
3801_contig0_gene5512	84.0573	37.7111	0.003052	0.556828	0.00548105	366.65	35.4428	0.008453	0.456192	0.0185295	42.2955	98.4325	0.00324	0.347267	0.00933
3801_contig0_gene5515	87.765	9.0271	0.005124	0.375923	0.0136305	63.1654	0.772569	0.006027	0.405733	0.0148546	1.37021	37.9617	0.010226	0.207068	0.0493847
3801_contig0_gene5517	335.232	12.5103	0.005734	0.354939	0.0161549	79.2987	72.3969	0.008237	0.353248	0.0233179	95.3369	14.7015	0.00563	0.287177	0.0196046
3801_contig0_gene5520	7.74465	6.33673	0.020219	0.679784	0.0297433	14.7804	1.5024	0.015151	0.340991	0.0444323	2.64469	4.17353	0.010883	0.440652	0.0246975
3801_contig0_gene5521	0.584446	10.1892	0.005995	0.553586	0.0108294	4.99931	1.12236	0.00861	0.520799	0.0165323	3.09047	74.3869	0.007465	0.554446	0.0134639
3801_contig0_gene5524	29.8436	20.8586	0.043792	0.557283	0.0785813	21.3164	6.41279	0.050889	0.453498	0.112214	10.4409	6.48283	0.047415	0.595889	0.0795702
3801_contig0_gene5527	0.192799	0.0705109	0.007537	0.379653	0.0198523	0.255025	0.182448	0.017443	0.278912	0.0625394	0.39358	0.668098	0.005349	0.273923	0.0195274
3801_contig0_gene5528	11.5211	0.970616	0.00148	0.476009	0.00310918	40.9307	0.362472	0.013117	0.635521	0.0206398	0.0494803	40.602	0.009424	0.431437	0.0218433
3801_contig0_gene5532	154.271	41.8214	0.002158	0.243634	0.00885755	142.288	105.132	0.006325	0.256812	0.0246289	96.4221	28.3121	0.005725	0.350189	0.0163483
3801_contig0_gene5533	185.021	20.727	0.004714	0.233499	0.0201885	80.8584	74.665	0.005103	0.261685	0.0195005	62.7043	26.0321	0.018477	0.197192	0.0937006
3801_contig0_gene5534	44.9807	7.31276	0.023528	0.501524	0.046913	39.2691	8.85527	0.023044	0.375626	0.0613483	12.6984	7.82016	0.016688	0.496493	0.0336118
3801_contig0_gene5537	17.6323	38.6874	0.007509	0.428779	0.0175125	35.3856	24.9756	0.008278	0.381139	0.0217191	15.6872	57.8653	0.021491	0.419325	0.0512514
3801_contig0_gene5538	16.4779	20.4469	0.013074	0.539438	0.0242363	68.402	8.69972	0.015045	0.505022	0.0297908	9.87595	20.3635	0.01125	0.606896	0.0185369
3801_contig0_gene5540	34.2743	45.0727	0.007649	0.664363	0.0115133	82.8044	20.5599	0.016777	0.585203	0.0286687	22.4654	60.9158	0.020418	0.589402	0.0346419
3801_contig0_gene5541	26.7063	12.8506	0.01295	0.823989	0.0157162	35.9242	14.5965	0.026302	0.649563	0.0404918	12.7717	15.8005	0.018638	0.757862	0.0245929
3801_contig0_gene5542	16.2402	10.097	0.016659	0.515603	0.0323097	6.02427	7.51394	0.016402	0.358925	0.0456976	10.3874	4.65329	0.019968	0.452558	0.0441225
3801_contig0_gene5543	73.5827	70.5047	0.015732	0.461254	0.034107	85.4252	49.4565	0.009846	0.446626	0.0220453	49.1055	65.137	0.025438	0.308176	0.0825437
3801_contig0_gene5544	493.681	196.012	0.00083	0.091453	0.0090757	293.704	423.064	1e-05	0.098439	0.000101586	413.434	205.923	0.000828	0.070547	0.0117369
3801_contig0_gene5545	13.4874	29.341	0.069234	0.609103	0.113666	44.0822	0.625341	0.036202	0.370179	0.0977959	9.8865	9.40113	0.052647	0.600134	0.0877254
3801_contig0_gene5547	48.7348	23.3632	0.006631	0.280791	0.0236154	18.6026	13.3358	0.009098	0.527805	0.0172374	30.1065	16.2941	0.004181	0.333815	0.0125249
3801_contig0_gene5548	31.0557	99.459	0.003566	0.249614	0.0142861	85.9535	22.3935	0.002821	0.104576	0.0269756	30.0925	69.9998	0.006998	0.205664	0.0340264
3801_contig0_gene5549	0.565853	0.0724348	0.029144	0.354809	0.08214	0.287805	0.0898597	0.054945	0.747771	0.0734784	0.0958606	10.7285	0.068818	0.64246	0.107116
3801_contig0_gene5551	11.0008	10.0563	0.042219	0.246871	0.171016	46.0466	3.88815	0.122414	0.38771	0.315736	2.06436	23.4201	0.063725	0.178498	0.357007
3801_contig0_gene5552	217.429	81.1122	0.052155	0.468514	0.11132	107.798	151.81	0.032388	0.394745	0.0820479	178.195	85.9804	0.0986	0.524089	0.188136
3801_contig0_gene5553	159.8	40.1141	0.036352	0.636146	0.0571441	80.8387	126.347	0.022056	0.477981	0.0461441	94.8267	72.064	0.018031	0.682496	0.0264192
3801_contig0_gene5554	49.0065	20.0833	0.00603	0.271502	0.0222098	20.0395	34.3771	0.008471	0.320415	0.0264376	45.324	6.92324	0.014439	0.249555	0.057859
3801_contig0_gene5555	28.2896	11.701	0.010306	0.251782	0.0409322	37.6485	27.739	0.008879	0.350487	0.0253333	32.958	12.2786	0.016629	0.271471	0.0612552
3801_contig0_gene5556	20.112	7.67011	0.001959	0.331687	0.00590617	15.4655	18.6139	0.004647	0.359855	0.0129135	21.9117	11.4415	0.004624	0.399757	0.011567
3801_contig0_gene5557	65.2031	95.9859	0.00863	0.146349	0.0589686	194.639	59.22	0.002995	0.152932	0.0195839	68.3366	103.5	0.015219	0.22698	0.06705
3801_contig0_gene5558	24.9135	150.948	0.008174	0.422782	0.0193338	56.1234	20.6544	0.023565	0.253139	0.0930911	5.61995	43.5885	0.016119	0.609122	0.0264627
3801_contig0_gene5559	204.463	102.333	0.00157	0.19866	0.00790295	257.573	81.4603	2.3e-05	0.230953	9.95874e-05	97.1004	132.837	0.001554	0.135059	0.0115061
3801_contig0_gene5560	16.1817	20.4785	0.008907	0.164342	0.054198	21.4422	2.17884	0.004375	0.198896	0.0219964	6.80262	16.4536	0.02329	0.294334	0.0791278
3801_contig0_gene5561	26.9598	490.34	0.004071	0.221021	0.0184191	3226.07	13.9914	0.003282	0.212914	0.0154147	16.4442	337.702	0.006676	0.190638	0.0350193
3801_contig0_gene5563	106.977	249.08	0.003333	0.217893	0.0152965	216.456	50.3802	0.006736	0.247736	0.0271902	51.7114	455.45	0.010011	0.16514	0.0606213
3801_contig0_gene5564	1086.01	98.5959	0.002286	0.026026	0.0878352	124.773	410.204	0.002322	0.10902	0.0212988	490.479	65.6444	0.006994	0.053485	0.130766
3801_contig0_gene5565	0.641444	2.05821	0.023964	0.490228	0.0488834	11.1376	0.388471	0.022091	0.217557	0.101541	0.471499	6.38593	0.029624	0.430622	0.0687935
3801_contig0_gene5566	21.708	32.5882	2.6e-05	0.257689	0.000100897	25.0264	7.36009	0.003559	0.34316	0.0103713	9.29338	24.3614	0.001156	0.227413	0.00508326
3801_contig0_gene5567	3924.45	326.51	5e-06	0.045421	0.000110081	501.536	1896.01	6e-06	0.064398	9.31706e-05	1459.83	365.986	4e-06	0.043418	9.21277e-05
3801_contig0_gene5568	127.33	21.71	0.008329	0.35732	0.0233096	49.1818	110.309	0.020736	0.47892	0.0432974	52.3668	72.8729	0.012023	0.255733	0.0470139
3801_contig0_gene5569	26.4393	11.649	0.022296	0.208439	0.106967	49.1403	13.8964	0.044269	0.175248	0.252608	15.5235	10.8791	0.036711	0.220597	0.166417
3801_contig0_gene5570	29.3349	41.6936	0.000562	0.245217	0.00229185	33.4674	17.4317	0.004033	0.262933	0.0153385	16.7756	23.2072	0.00168	0.319939	0.005251
3801_contig0_gene5572	15.3899	23.3127	0.02075	0.388597	0.0533972	59.0878	6.28827	0.039838	0.391269	0.101817	7.43126	13.1891	0.035594	0.388063	0.0917222
3801_contig0_gene5573	97.4867	36.6073	0.013529	0.753038	0.0179659	43.3987	60.3722	0.094168	1.57184	0.0599093	40.918	34.7082	0.019925	0.205167	0.097116
3801_contig0_gene5574	12.3306	86.8018	0.022699	0.667923	0.0339845	211.485	6.80037	0.027484	0.793166	0.034651	7.8659	49.1595	0.013859	0.655374	0.0211467
3801_contig0_gene5575	8.42512	41.9079	0.003998	0.217911	0.0183469	280.367	8.58275	0.013775	0.218838	0.0629461	6.56364	25.8245	0.007823	0.2362	0.0331202
3801_contig0_gene5578	15.5331	10.7409	0.001764	0.4209	0.00419102	9.82877	7.04113	0.01055	0.335833	0.0314144	6.50912	8.6276	0.004897	0.295976	0.0165453
3801_contig0_gene5579	9.6681	6.18772	0.015094	0.299371	0.050419	13.1137	10.3959	0.020311	0.436615	0.0465192	7.47118	9.31283	0.017246	0.654078	0.0263669
3801_contig0_gene5580	20.1248	34.3564	0.007618	0.389748	0.019546	19.5227	10.8023	0.017166	0.305671	0.0561584	11.9122	10.2578	0.012205	0.37193	0.0328153
3801_contig0_gene5581	22.0559	58.2244	0.023321	0.35279	0.0661045	33.1811	7.97981	0.031062	0.252686	0.122927	8.78957	121.727	0.020731	0.429376	0.0482817
3801_contig0_gene5582	16.7839	13.7767	0.002541	0.418177	0.00607637	28.5055	10.768	0.008942	0.495589	0.0180432	13.464	8.03356	0.005784	0.409978	0.0141081
3801_contig0_gene5584	423.26	118.123	0.013539	0.183264	0.073877	146.642	204.712	0.009919	0.208762	0.0475134	266.754	74.4091	0.019837	0.233988	0.0847779
3801_contig0_gene5585	11.189	7.02465	0.005064	0.509538	0.00993841	8.23798	6.81082	0.006655	0.350971	0.0189617	5.50561	11.0223	0.006089	0.427903	0.0142299
3801_contig0_gene5586	194.381	121.558	0.010291	0.313975	0.0327765	71.8169	139.586	0.008101	0.151535	0.0534596	72.8114	169.481	0.008186	0.292457	0.0279904
3801_contig0_gene5590	0.600428	0	0.009168	0.456004	0.0201051	19.1356	0	0.019296	0.232217	0.0830947	0	0	0.011688	0.478865	0.0244077
3801_contig0_gene5592	9.14402	71.4369	0.010546	0.29834	0.0353489	20.096	7.83894	0.051366	0.516242	0.0994998	53.1664	34.19	0.020522	0.799288	0.0256754
3801_contig0_gene5593	10.0518	11.5415	0.016077	0.459205	0.0350105	16.8044	3.14007	0.019046	0.360793	0.0527893	3.3713	18.6104	0.013743	0.363184	0.0378403
3801_contig0_gene5594	9.77318	38.8013	0.009248	0.704951	0.0131186	35.9534	16.3384	0.02157	0.847028	0.0254655	10.4274	27.2373	0.016899	0.82084	0.0205874
3801_contig0_gene5596	20.868	1.58934	0.012846	0.534189	0.0240477	7.65953	8.77439	0.016992	0.602177	0.0282176	9.15732	4.5342	0.010611	0.466418	0.02275
3801_contig0_gene5598	46.996	39.9578	0.00445	0.235154	0.0189238	67.6028	20.3405	0.013282	0.208616	0.0636672	16.4545	31.7259	0.006765	0.274413	0.0246526
3801_contig0_gene5599	42.4007	12.192	0.005628	0.391988	0.0143576	7.63492	34.9027	0.019307	0.430583	0.0448392	67.0274	11.2727	0.010019	0.270225	0.0370765
3801_contig0_gene5600	0	0	0.013318	0.220794	0.0603187	0.0709721	0	0.020296	0.248094	0.0818077	0	0.170832	0.025538	0.422393	0.0604603
3801_contig0_gene5601	18067.1	1846.52	0.001895	0.037269	0.0508465	2194.38	7645.85	1.1e-05	0.110494	9.95529e-05	7262.1	2016.91	1e-06	0.014684	6.81013e-05
3801_contig0_gene5604	1044.6	98.2788	0.006114	0.496295	0.0123193	176.716	1291.45	0.016708	1.11653	0.0149642	900.664	67.7335	0.008331	0.762659	0.0109236
3801_contig0_gene5605	16.8637	19.3397	0.003233	0.250918	0.0128847	51.2432	10.4055	0.011057	0.216207	0.0511408	9.48407	22.9109	0.008335	0.240709	0.0346269
3801_contig0_gene5606	474.523	252.949	0.039225	0.963872	0.0406952	75.4381	197.101	0.031885	0.346461	0.0920306	446.146	72.2678	0.020836	0.614942	0.0338829
3801_contig0_gene5607	77.1496	14.1593	0.00222	0.23731	0.00935485	33.0668	37.1049	0.001296	0.282025	0.00459534	43.4051	11.5301	0.002137	0.202345	0.0105612
3801_contig0_gene5608	118.966	58.4347	0.010246	0.890511	0.0115058	47.6877	126.523	1e-06	1e-06	1	128.577	58.5877	1e-06	2e-06	0.5
3801_contig0_gene5609	81.4817	81.7785	0.002306	0.319905	0.00720839	62.1762	61.4535	0	7e-06	0	59.3121	77.5559	0	7e-06	0
3801_contig0_gene5610	69.5312	22.0199	0.007708	0.471528	0.0163469	29.0941	52.7618	0.004542	0.214796	0.0211456	51.8518	26.3602	0.006319	0.130935	0.0482606
3801_contig0_gene5612	28.8839	9.64337	0.020778	0.546574	0.038015	22.9115	15.908	0.013079	0.423593	0.0308763	16.5979	7.69702	0.01276	0.397403	0.0321085
3801_contig0_gene5613	53.2727	37.7356	0.006903	0.307534	0.0224463	51.7651	23.9668	0.018857	0.256386	0.0735493	25.0853	38.427	0.006769	0.201774	0.0335474
3801_contig0_gene5614	231.126	72.3484	0.023266	0.325677	0.0714389	100.687	139.985	0.028798	0.390704	0.073708	148.09	60.6588	0.019219	0.361907	0.0531048
3801_contig0_gene5615	16.5032	23.8255	0.006703	0.195635	0.0342628	5.86156	19.9409	0.012245	0.171323	0.0714732	15.9796	56.531	0.016922	0.245779	0.0688505
3801_contig0_gene5616	12328.9	463.923	4e-06	0.037104	0.000107805	1330.43	7483.68	0.003634	0.019153	0.189735	4981.48	710.602	0	7e-06	0
3801_contig0_gene5618	10.151	57.2071	0.003525	0.173906	0.0202696	60.413	10.7418	0.007484	0.20662	0.0362211	7.46876	175.505	0.006093	0.224172	0.02718
3801_contig0_gene5620	18.6803	17.2324	0.00401	0.182579	0.0219631	27.6773	9.44528	0.013648	0.128321	0.106358	8.63038	16.5658	0.009425	0.15491	0.0608418
3801_contig0_gene5621	21.7941	11.1383	0.00632	0.360589	0.0175269	19.2737	8.7994	0.007186	0.414458	0.0173383	12.5187	7.40677	0.014076	0.395066	0.0356295
3801_contig0_gene5622	598.998	102.405	3.1e-05	0.307033	0.000100966	145.43	330.602	0.003152	0.204065	0.0154461	431.864	99.8544	0.006323	0.158569	0.0398754
3801_contig0_gene5623	11.8712	26.9002	0.001128	0.290866	0.00387807	21.4994	7.82148	0.003464	0.217622	0.0159175	7.00076	10.7709	2.8e-05	0.284758	9.83291e-05
3801_contig0_gene5624	9.98659	4.64085	0.004177	0.405149	0.0103098	7.34332	3.92722	0.010809	0.348165	0.0310456	4.9336	3.59365	0.002139	0.379509	0.00563623
3801_contig0_gene5625	10.914	2.18485	0.01006	0.354727	0.0283598	12.8697	8.2719	0.009667	0.371417	0.0260273	7.32699	16.4844	0.012217	0.447928	0.0272745
3801_contig0_gene5626	21.0035	32.0875	0.008813	0.518594	0.016994	29.3612	8.52677	0.012161	0.453648	0.0268071	14.3426	20.549	0.013247	0.385428	0.0343696
3801_contig0_gene5627	30.8271	32.7421	0.007133	0.576979	0.0123627	58.2774	12.8269	0.012492	0.56739	0.0220166	14.8475	27.2573	0.008096	0.429002	0.0188717
3801_contig0_gene5629	3.73714	9.84605	0.006269	0.598618	0.0104725	4.4428	0.935633	0.001726	0.456413	0.00378166	3.08033	1.50209	0.0017	0.47287	0.00359507
3801_contig0_gene5630	2.16368	0.780442	0.015957	0.694595	0.0229731	5.59422	22.1429	0.055173	0.967231	0.0570422	4.13815	22.3732	0.025598	0.183811	0.139263
3801_contig0_gene5633	22.0495	76.4344	0.021401	0.690618	0.0309882	54.0785	9.75998	0.031672	0.634421	0.0499227	41.7605	14.73	0.013891	0.617618	0.0224912
3801_contig0_gene5636	15.7855	25.8972	0.035158	0.796608	0.0441346	29.056	5.2842	0.041469	0.950618	0.0436232	8.70522	5.67122	0.039615	0.643349	0.0615762
3801_contig0_gene5637	46.4392	110.711	0.033216	0.656449	0.0505995	380.479	17.7345	0.038662	0.780996	0.0495035	23.7982	43.37	0.025727	0.377059	0.0682307
3801_contig0_gene5638	11.6283	20.7095	0.0108	0.433164	0.0249328	30.6195	7.08499	0.021815	0.443357	0.0492041	10.9696	8.9734	0.02416	0.455177	0.0530783
3801_contig0_gene5639	28.501	47.7982	0.00892	0.527067	0.0169238	64.8494	32.1718	0.00808	0.369621	0.0218602	30.8328	20.6886	0.004885	0.416533	0.0117278
3801_contig0_gene5640	1.83446	0.440232	0.027931	0.579477	0.0482004	12.0001	0.734805	0.047683	0.882248	0.0540472	0.985034	0.320647	0.022733	0.365557	0.0621873
3801_contig0_gene5642	431.805	336.772	0.001149	0.119504	0.00961474	415.254	389.485	0.005253	0.119032	0.044131	411.347	209.235	0.003489	0.177539	0.019652
3801_contig0_gene5644	6.48774	24.0696	0.031347	0.601988	0.0520725	24.0692	6.9416	0.055572	0.67185	0.0827149	9.53604	11.6569	0.035122	0.451153	0.0778494
3801_contig0_gene5648	14.109	59.2803	0.024891	0.527657	0.0471727	26.0079	13.046	0.020189	0.433152	0.0466095	121.876	49.7759	0.021473	0.433955	0.0494821
3801_contig0_gene5649	0.555875	33.8663	0.013886	0.464585	0.029889	246.442	5.79291	0.018806	0.420817	0.0446893	2.01847	160.819	0.021004	0.418756	0.0501581
3801_contig0_gene5650	18.8993	66.972	0.011437	0.363556	0.0314587	154.56	16.2428	0.008365	0.200841	0.0416499	19.7527	162.658	0.01598	0.216115	0.0739421
3801_contig0_gene5651	168.696	48.9848	0.005625	0.180423	0.0311767	47.0347	108.692	0.017208	0.22723	0.0757294	152.648	19.2834	0.012796	0.172629	0.0741243
3801_contig0_gene5652	30.0521	21.5139	0.063484	0.523612	0.121242	51.108	9.29269	0.009244	0.198542	0.0465594	15.1018	6.25221	0.058395	0.211877	0.275608
3801_contig0_gene5653	157.447	18.9993	2.4e-05	0.235122	0.000102075	84.0849	77.7825	0.010962	0.497281	0.0220439	54.6216	18.2687	0.003304	0.396111	0.0083411
3801_contig0_gene5654	18.679	16.1004	0.01401	0.708722	0.019768	33.329	9.56816	0.023068	0.366039	0.0630206	13.7039	20.507	0.030713	0.453424	0.0677357
3801_contig0_gene5655	1564.12	1076.36	0.00137	0.039021	0.0351093	845.529	770.538	1.4e-05	0.136576	0.000102507	771.731	947.329	0.000683	0.060677	0.0112563
3801_contig0_gene5656	106.281	31.9731	0.018379	0.30702	0.0598625	51.6699	14.1615	3.7e-05	0.370829	9.97764e-05	16.9054	42.7086	0.004463	0.43453	0.0102709
3801_contig0_gene5657	47.1533	128.734	0.009138	0.406815	0.0224623	111.202	35.3957	0.015579	0.233172	0.0668133	54.3033	86.7372	0.025317	0.24676	0.102598
3801_contig0_gene5658	5.51783	83.1019	0.029356	0.275351	0.106613	42.0572	2.1281	0.036152	0.132464	0.272919	3.86337	81.5761	0.049558	0.212301	0.233433
3801_contig0_gene5659	12.1586	101.239	0.009779	0.392937	0.0248869	30.7595	13.3343	0.021452	0.584406	0.0367074	14.567	17.3129	0.013955	0.320666	0.0435188
3801_contig0_gene5661	145.146	104.586	0.001138	0.413703	0.00275077	116.825	54.6047	0.010191	0.352882	0.0288793	45.6796	63.9051	0.00113	0.373383	0.00302638
3801_contig0_gene5662	228.001	85.4381	0.001017	0.114378	0.00889157	63.3453	100.341	0.003028	0.149614	0.0202387	119.548	77.9326	0.007262	0.137935	0.052648
3801_contig0_gene5664	32.2574	37.047	0.023386	0.602992	0.0387833	26.7519	23.234	0.014969	0.446951	0.0334914	32.1246	16.1757	0.033095	0.576985	0.0573585
3801_contig0_gene5665	10.5982	53.9713	0.024801	0.676041	0.0366856	171.479	14.6291	0.016222	0.192972	0.084064	6.72114	62.835	0.039571	0.715935	0.0552718
3801_contig0_gene5667	76.3418	101.408	0.002431	0.334096	0.00727635	125.238	41.876	0.002294	0.255507	0.00897823	39.6044	95.564	0.005772	0.243073	0.023746
3801_contig0_gene5668	386.382	81.7558	0.009958	0.561118	0.0177467	229.546	170.297	0.009655	0.481202	0.0200643	185.524	86.4441	0.007153	0.518143	0.0138051
3801_contig0_gene5669	241.927	22.5201	0.003698	0.404588	0.00914016	34.8582	216.011	0.009249	0.147161	0.0628495	127.606	45.9449	0.016831	0.429156	0.0392188
3801_contig0_gene5670	1.74888	2.27508	0.052314	0.4264	0.122688	11.1089	1.7048	0.040406	0.785612	0.0514325	0.411389	1.41037	0.087226	0.594434	0.146738
3801_contig0_gene5671	34.9584	33.948	0.034793	0.788105	0.0441477	30.6881	25.687	0.055856	0.294631	0.18958	42.097	15.7762	0.030474	0.57755	0.0527643
3801_contig0_gene5674	55.4627	15.8327	0.021772	0.184937	0.117727	33.1336	38.3827	0.018053	0.456485	0.0395478	41.4197	13.8996	0.025011	0.344548	0.0725908
3801_contig0_gene5675	32.9382	55.1443	0.014686	0.276435	0.0531264	48.8326	18.5528	0.011884	0.381416	0.0311576	17.6474	34.4398	0.020455	0.306604	0.0667147
3801_contig0_gene5676	155.655	262.214	0.003694	0.186598	0.0197966	210.67	77.2793	0.005464	0.316501	0.0172638	71.2997	223.03	0.007162	0.32575	0.0219862
3801_contig0_gene5679	31.1472	32.442	0.011363	0.454174	0.025019	35.3999	14.3468	0.008444	0.292471	0.0288712	17.7301	30.8631	0.010647	0.426794	0.0249465
3801_contig0_gene5680	14.1524	35.8269	0.021541	0.311144	0.0692316	53.2642	10.8429	0.045298	0.434723	0.1042	8.9305	28.4338	0.033778	0.341556	0.0988945
3801_contig0_gene5683	15.5884	17.0138	0.008303	0.346778	0.0239433	11.8506	7.52652	0.017072	0.174686	0.0977296	17.0279	4.3212	0.018113	0.312046	0.0580459
3801_contig0_gene5687	64.3966	313.822	0.005968	0.145627	0.0409814	250.372	28.2707	0.01489	0.116069	0.128286	48.7249	121.058	0.008904	0.146862	0.0606283
3801_contig0_gene5688	138.65	146.215	0.021579	0.783462	0.0275431	45.2105	89.4974	0.013676	0.433299	0.0315625	99.8769	80.2116	0.022024	0.501517	0.0439148
3801_contig0_gene5691	7.78844	27.9901	0.01882	0.581347	0.0323731	34.1963	1.8896	0.021454	0.584301	0.0367174	4.15173	16.7084	0.020162	0.531168	0.0379579
3801_contig0_gene5692	57.9832	51.4487	0.000546	0.183231	0.00297985	72.7739	23.0204	0.001597	0.179428	0.00890051	26.1749	27.8461	0.002148	0.176968	0.0121378
3801_contig0_gene5693	19.8015	70.798	0.003481	0.382415	0.00910268	46.9254	11.5114	0.013133	0.357193	0.0367672	11.9916	92.6758	0.007071	0.291092	0.0242913
3801_contig0_gene5694	14.6433	17.3594	0.004837	0.263678	0.0183443	36.1102	9.98367	0.007162	0.095148	0.0752722	7.80412	14.5256	0.005658	0.217878	0.0259687
3801_contig0_gene5695	80.6486	39.1249	0.002728	0.26189	0.0104166	46.4182	75.5309	0.004741	0.288424	0.0164376	82.5767	23.7453	0.008936	0.273445	0.0326793
3801_contig0_gene5696	30.4894	76.3209	0.005028	0.427054	0.0117737	345.78	26.6177	0.015262	0.283921	0.0537544	33.2336	44.2169	0.006555	0.397721	0.0164814
3801_contig0_gene5697	35.666	34.2317	0.049614	0.589496	0.0841634	24.4228	29.1469	0.079888	0.579701	0.137809	37.1242	13.2913	0.058806	0.598981	0.0981767
3801_contig0_gene5698	0.437076	0.414863	0.028122	0.373319	0.0753297	4.23456	0.245178	0.026169	0.316783	0.0826086	0.0133655	0.346862	0.033309	0.248444	0.13407
3801_contig0_gene5699	6.69016	8.63105	0.003124	0.229179	0.0136313	16.8679	4.42592	0.010776	0.333552	0.0323068	3.52617	2.81879	0.007676	0.263545	0.029126
3801_contig0_gene5700	17.3052	58.8377	0.011827	0.384508	0.0307588	273.116	45.3441	0.041824	0.502354	0.083256	17.3758	75.4887	0.024788	0.404652	0.0612576
3801_contig0_gene5701	14.7638	9.17701	0.001923	0.354218	0.00542886	26.3962	3.95717	0.020857	0.327269	0.0637304	1.18084	5.62013	0.011007	0.723008	0.0152239
3801_contig0_gene5702	22.63	18.3671	0.017657	0.550682	0.0320639	18.5506	18.805	0.01525	0.417046	0.0365667	11.5115	13.1842	0.013795	0.353966	0.0389727
3801_contig0_gene5703	40.8416	18.0925	0.010814	0.354835	0.0304761	2.50789	10.8578	0.008349	0.317181	0.0263225	13.456	1.48008	0.01116	0.275878	0.0404527
3801_contig0_gene5704	24.8044	9.36822	0.005549	0.314849	0.0176243	46.128	12.8081	0.010943	0.174878	0.0625751	11.4047	8.49399	0.032268	0.562977	0.0573167
3801_contig0_gene5705	68.5892	197.707	4.9e-05	0.489333	0.000100136	445.734	42.1458	0.013175	0.520922	0.0252917	56.2917	198.208	0.001466	0.277398	0.00528483
3801_contig0_gene5708	7278.1	1119.65	0.003154	0.10885	0.0289757	804.501	2549.29	0.026396	0.199293	0.132448	2614.89	1070.58	0.000897	0.073631	0.0121824
3801_contig0_gene5709	20.5302	58.9537	0.01174	0.343755	0.0341522	67.9654	16.0132	0.008611	0.265844	0.0323912	19.2643	54.9469	0.008443	0.297573	0.0283729
3801_contig0_gene5711	217.755	6.72894	0.022925	0.253905	0.0902897	34.397	33.4785	0.035249	0.32177	0.109547	38.8861	4.95867	0.028852	0.264891	0.10892
3801_contig0_gene5712	12.9412	8.61008	0.033784	0.587696	0.0574855	38.0244	4.50203	0.024419	0.554165	0.0440645	3.3512	7.91198	0.027978	0.504744	0.0554301
3801_contig0_gene5713	6.13319	16.7427	0.003213	0.400152	0.00802945	6.98428	3.30942	0.01358	0.551119	0.0246408	9.31237	61.2988	0.011325	0.266404	0.0425106
3801_contig0_gene5714	9.34298	18.2169	0.003925	0.283948	0.013823	15.5264	16.0618	0.006085	0.338074	0.017999	7.6004	11.6489	0.001688	0.38407	0.00439503
3801_contig0_gene5715	478.801	42.6925	0.002944	0.438046	0.00672076	10.2645	232.384	3.2e-05	0.32353	9.89089e-05	296.505	50.8948	0.002853	0.134091	0.0212766
3801_contig0_gene5716	18.9448	17.3681	0.025358	0.5017	0.0505441	50.9354	13.0393	0.029147	0.397482	0.0733291	10.3291	32.5423	0.025183	0.596282	0.0422334
3801_contig0_gene5717	174.057	19.5147	0.004589	0.405672	0.0113121	24.3664	77.9399	0.007471	0.329749	0.0226566	75.0886	15.6714	0.00612	0.345909	0.0176925
3801_contig0_gene5719	11.7566	145.605	0.006588	0.523711	0.0125795	139.323	26.6741	0.028001	0.673672	0.0415647	140.441	113.418	0.017239	0.635951	0.0271074
3801_contig0_gene5720	18251.3	1342.83	0.006651	0.015865	0.419225	1452.06	8524.68	0.007466	0.078123	0.0955672	11278.4	988.639	0.005879	0.064593	0.0910161
3801_contig0_gene5721	64.9791	168.376	0.004873	0.721018	0.0067585	36.6048	31.4498	0.014908	0.293205	0.050845	20.4993	134.272	0.007936	0.650143	0.0122065
3801_contig0_gene5722	145.548	246.609	0.001978	0.206763	0.00956651	142.349	74.0853	0.001989	0.189543	0.0104937	78.0671	243.019	0.009969	0.168206	0.0592666
3801_contig0_gene5723	50.3981	40.4096	0.006868	0.468648	0.0146549	48.1816	31.1918	0.014082	0.320758	0.0439023	29.3207	130.003	0.007753	0.400271	0.0193694
3801_contig0_gene5725	97.0124	116.118	0.009535	0.312997	0.0304636	123.028	46.4539	0.017357	0.205723	0.0843707	49.1311	176.483	0.010776	0.318006	0.0338862
3801_contig0_gene5726	167.553	187.776	0.010805	0.562491	0.0192092	162.873	30.0135	0.017888	0.253112	0.0706723	56.5044	87.534	0.008122	0.577363	0.0140674
3801_contig0_gene5728	139.554	43.2674	0.020518	0.372614	0.055065	57.1865	251.075	0.038	0.380198	0.0999479	182.235	95.4926	0.019305	0.103095	0.187254
3801_contig0_gene5729	53.1747	12.6177	0.002606	0.273733	0.00952023	13.662	22.5461	0.009691	0.310167	0.0312445	38.8482	12.5482	0.003786	0.299606	0.0126366
3801_contig0_gene5730	668.729	138.977	0.006659	0.223468	0.0297984	398.478	247.604	0.013896	0.330871	0.0419982	206.29	164.703	0.008439	0.269257	0.0313418
3801_contig0_gene5733	36.4922	29.84	2.6e-05	0.258126	0.000100726	33.6902	13.098	0.002252	0.522999	0.00430594	38.4462	15.5367	0.002241	0.182068	0.0123086
3801_contig0_gene5734	29.537	23.8712	0.000846	0.181407	0.00466355	65.536	63.4155	0.003555	0.290534	0.0122361	74.2752	33.2187	0.004602	0.210604	0.0218514
3801_contig0_gene5735	39.0038	29.4343	4.3e-05	0.426047	0.000100928	35.1885	24.5042	0.004859	0.391079	0.0124246	26.0312	27.5968	0.005801	0.270818	0.0214203
3801_contig0_gene5737	2.88226	2.64529	0.019883	0.506972	0.0392191	13.2899	2.95352	0.012645	0.510329	0.0247781	3.38819	2.96649	0.01697	0.539182	0.0314736
3801_contig0_gene5738	8.76673	9.25454	0.004239	0.266888	0.0158831	19.07	6.89339	0.011671	0.174375	0.0669305	4.73195	10.6852	0.008361	0.230773	0.0362304
3801_contig0_gene5739	154.115	29.0067	0.005937	0.265115	0.0223941	49.2679	96.5768	0.002306	0.433556	0.00531881	101.969	50.4649	3.8e-05	0.382626	9.93137e-05
3801_contig0_gene5741	311.946	10.4076	0.001138	0.31454	0.00361798	15.2957	208.363	0.008709	0.321917	0.0270536	126.086	3.31144	0.007616	0.38451	0.019807
3801_contig0_gene5742	34.7462	33.872	0.003189	0.270113	0.0118062	26.2728	19.1993	0.004449	0.23549	0.0188925	17.8601	22.6831	0.003029	0.152233	0.0198971
3801_contig0_gene5743	5.18205	7.72297	0.039034	0.671436	0.0581351	8.39945	7.32638	0.033775	0.629373	0.0536645	6.25027	3.45827	0.03344	0.829811	0.0402983
3801_contig0_gene5744	129.123	63.1987	0.003522	0.250714	0.0140479	114.029	96.3874	0.01724	0.351387	0.0490627	77.1512	67.6996	0.011382	0.313325	0.0363265
3801_contig0_gene5745	104.167	45.7095	0.002628	0.21325	0.0123236	40.8164	56.3744	0.006609	0.241299	0.0273893	71.1443	25.0653	0.007453	0.209488	0.0355772
3801_contig0_gene5746	0.145653	1.16437	0.056586	0.400739	0.141204	2.05705	0.401266	0.056437	0.37808	0.149273	0.294576	5.85354	0.059404	0.303975	0.195424
3801_contig0_gene5747	18.7274	10.2777	0.013383	0.484734	0.027609	8.17745	21.0051	0.056788	0.604131	0.0939995	19.1208	17.5977	0.051051	0.463722	0.11009
3801_contig0_gene5748	61.7996	5.07192	0.004434	0.434178	0.0102124	50.1871	69.3101	0.014194	0.360879	0.0393317	64.2572	3.14795	0.008044	0.430284	0.0186946
3801_contig0_gene5749	26.7545	4.20013	0.020182	0.464208	0.0434762	35.3348	12.8279	0.013138	0.45499	0.0288754	11.0209	5.59788	0.01812	0.273458	0.0662625
3801_contig0_gene5750	46.5168	65.0348	0.005791	0.377875	0.0153252	48.9008	39.2579	0.007826	0.666977	0.0117335	49.0893	31.8083	0.016226	0.455974	0.0355854
3801_contig0_gene5751	21.3397	13.3188	0.011377	0.312003	0.0364644	32.0511	13.6688	0.018315	0.282805	0.0647619	17.3771	16.8666	0.01637	0.322501	0.0507595
3801_contig0_gene5752	35.1441	11.2432	0.009588	0.514994	0.0186177	17.1844	46.7719	0.017628	0.879913	0.0200338	26.1023	33.8036	0.01333	0.490398	0.027182
3801_contig0_gene5753	25.1536	9.9263	0.030945	0.99045	0.0312434	24.5791	22.4816	0.046806	0.467456	0.100129	10.097	11.7519	0.046159	0.603412	0.0764967
3801_contig0_gene5754	183.276	38.3559	0.009992	0.237346	0.0420989	55.9856	114.648	0.012573	0.504441	0.0249246	130.387	26.6188	0.009957	0.341946	0.0291186
3801_contig0_gene5755	17.2794	9.67169	0.00913	0.464334	0.0196626	13.0672	7.68088	0.009488	0.537877	0.0176397	8.85586	6.19002	0.010119	0.403514	0.0250772
3801_contig0_gene5758	16.8535	34.8001	0.01142	0.423218	0.0269837	45.6266	10.8714	0.011964	0.327013	0.0365857	11.3707	29.9732	0.011844	0.417961	0.0283376
3801_contig0_gene5759	12.3746	15.3866	0.004353	0.434796	0.0100116	37.3165	8.13476	0.008514	0.388422	0.0219195	8.19844	12.2515	0.004489	0.431193	0.0104107
3801_contig0_gene5760	297.505	139.175	0.075055	0.686109	0.109392	102.127	218.331	0.064371	0.512527	0.125595	350.453	102.645	0.005782	0.659875	0.00876227
3801_contig0_gene5761	27.0576	71.2587	0.019287	0.420709	0.045844	58.7845	10.6079	0.0284	0.355333	0.079925	9.69065	20.2329	0.019166	0.341274	0.0561602
3801_contig0_gene5762	32044.1	2655.39	1.1e-05	0.105432	0.000104333	1584.29	6826.09	4e-06	0.036494	0.000109607	10267.9	1828.6	1.1e-05	0.111594	9.85716e-05
3801_contig0_gene5763	21.0418	32.5327	0.01504	0.46139	0.0325972	76.0589	17.9666	0.012883	0.339965	0.0378951	23.6872	21.5349	0.00641	0.425279	0.0150725
3801_contig0_gene5764	210.145	215.709	0.005102	0.295746	0.0172513	115.94	208.047	0.006863	0.399585	0.0171753	222.325	140.246	0.005414	0.424314	0.0127594
3801_contig0_gene5765	16.3351	6.08146	0.007611	0.360963	0.0210853	19.7274	5.7836	0.023113	0.377382	0.0612456	5.49075	6.52698	0.01053	0.329424	0.0319649
3801_contig0_gene5766	13.3287	2.92537	0.018461	0.407571	0.0452952	3.38051	7.66146	0.037902	0.61365	0.0617648	8.39197	2.37267	0.019204	0.421085	0.045606
3801_contig0_gene5769	630.308	33.6052	0.004309	0.155311	0.0277443	176.995	253.484	0.002107	0.202137	0.0104236	154.633	59.1528	0.004227	0.216168	0.0195542
3801_contig0_gene5770	234.906	80.1451	0.004428	0.26212	0.016893	51.35	216.932	0.004383	0.20952	0.0209192	305.994	40.0748	0.002241	0.188183	0.0119086
3801_contig0_gene5771	43.7112	30.6403	0.001731	0.304253	0.00568934	41.889	39.3013	0.003082	0.194959	0.0158085	45.3877	24.566	0.008715	0.262901	0.0331494
3801_contig0_gene5773	0.218531	4.44569	0.028005	0.366927	0.0763231	5.24314	15.6788	0.042707	0.317872	0.134353	0.238669	7.67902	0.073033	0.440534	0.165783
3801_contig0_gene5774	83.675	34.0536	0.024782	0.39178	0.0632549	142.882	195.687	0.012724	0.260871	0.0487751	179.578	23.1661	0.0125	0.422939	0.0295551
3801_contig0_gene5775	511.995	31.4334	0.001417	0.491643	0.00288217	107.032	300.526	0.015364	0.308682	0.0497729	169.192	56.0497	0.008581	0.342191	0.0250766
3801_contig0_gene5776	46.895	19.7467	0.00645	0.310756	0.0207558	31.9255	22.1838	0.005007	0.308572	0.0162264	20.6626	31.6549	0.012469	0.25522	0.0488559
3801_contig0_gene5777	91.9711	55.3881	0.005241	0.32778	0.0159894	134.634	37.6972	0.014098	0.319523	0.044122	52.1296	30.1397	0.007046	0.247017	0.0285244
3801_contig0_gene5778	16.4808	8.40056	0.006324	0.289631	0.0218347	21.462	14.373	0.007192	0.431626	0.0166626	30.0385	8.78191	0.004802	0.327068	0.014682
3801_contig0_gene5779	12.2552	5.25366	0.010381	0.484189	0.02144	12.8861	13.9025	0.0145	0.68775	0.0210832	16.7218	8.27174	0.014164	0.476759	0.0297089
3801_contig0_gene5780	0.495928	23.4449	0.04656	0.769568	0.0605015	69.5958	0.766912	0.042752	0.997562	0.0428565	1.09681	26.0131	0.019945	0.496251	0.0401914
3801_contig0_gene5781	36.7574	38.6853	0.015572	0.65184	0.0238893	59.1733	35.5225	0.019799	0.79792	0.0248133	29.5832	60.7445	0.015038	0.738074	0.0203747
3801_contig0_gene5782	68.296	127.698	0.002256	0.192152	0.0117407	167.249	47.6803	0.004	0.226623	0.0176505	41.3488	123.596	0.007234	0.248661	0.0290918
3801_contig0_gene5783	31.9224	24.1949	0.013827	0.331729	0.0416816	31.0023	15.4125	0.004077	0.56813	0.00717617	19.7377	12.7691	0.012564	0.633782	0.0198239
3801_contig0_gene5784	12.7223	19.4853	0.021607	0.32392	0.0667047	21.2849	7.62622	0.020181	0.221205	0.0912321	10.0273	13.986	0.02495	0.360636	0.0691833
3801_contig0_gene5785	41.5282	39.9802	0.016581	0.321183	0.0516248	46.8596	45.5264	0.018946	0.403974	0.0468991	54.6852	27.1497	0.013007	0.320911	0.0405315
3801_contig0_gene5786	156.649	18.5315	0.013794	0.389379	0.0354256	26.741	65.5297	0.014098	0.253477	0.0556185	149.218	25.52	0.025063	0.508679	0.0492708
3801_contig0_gene5787	501.584	256.15	0.006902	0.148013	0.046631	160.722	124.528	0.011238	0.717827	0.0156556	107.635	578.317	0.00851	0.305902	0.0278194
3801_contig0_gene5788	42.8641	17.849	0.014032	0.449317	0.0312296	29.2962	24.6291	0.008906	0.35424	0.0251411	31.4591	11.2327	0.009753	0.469229	0.0207852
3801_contig0_gene5789	561.705	187.559	0.030155	0.214747	0.140421	148.286	267.979	0.01526	0.096303	0.158458	506.218	137.859	0.063575	0.187779	0.338563
3801_contig0_gene5790	1866.96	504.248	1.1e-05	0.107174	0.000102637	920.464	865.72	0	8e-06	0	863.287	469.726	2e-06	0.017032	0.000117426
3801_contig0_gene5791	125.489	83.7682	0.011391	0.672168	0.0169467	49.4789	44.5655	0.017854	0.486413	0.0367054	75.4999	30.6358	0.013086	0.572449	0.0228597
3801_contig0_gene5792	34.3002	30.1329	0.006129	0.470165	0.0130358	81.3697	13.6037	0.009898	0.481165	0.0205709	22.0117	38.9803	0.007905	0.56945	0.0138818
3801_contig0_gene5793	29.2535	18.7635	0.006347	0.458439	0.0138448	53.6384	12.9196	0.017521	0.390674	0.0448481	11.4868	11.3082	0.012347	0.467715	0.0263986
3801_contig0_gene5794	95.7948	50.8934	0.011964	0.182469	0.0655673	126.465	40.2425	0.028513	0.197414	0.144433	48.4417	50.4116	0.020847	0.106637	0.195495
3801_contig0_gene5796	576.611	195.505	0.003416	0.146583	0.0233042	142.715	331.744	0.00229	0.057116	0.0400938	409.58	114.585	0.021372	0.177989	0.120075
3801_contig0_gene5797	9852.3	574.976	6e-06	0.063804	9.4038e-05	566.85	3597.81	2.8e-05	0.284091	9.856e-05	3610.44	450.343	0.032651	0.278982	0.117036
3801_contig0_gene5800	26.5682	18.3461	0.007433	0.464562	0.016	23.1104	18.97	0.010792	0.448931	0.0240393	19.8672	7.53258	0.004197	0.416943	0.0100661
3801_contig0_gene5801	108.455	56.144	0.018381	0.506972	0.0362564	54.8099	68.2193	4.8e-05	0.477156	0.000100596	148.932	31.9694	0.002272	0.580538	0.00391361
3801_contig0_gene5802	1.85111	32.2661	0.012863	0.308142	0.0417437	22.8279	2.5795	0.023358	0.215892	0.108193	4.32004	15.37	0.013019	0.255575	0.05094
3801_contig0_gene5803	44.1197	51.1145	0.017072	0.360282	0.0473851	139.541	17.9728	0.015305	0.251503	0.0608541	21.9535	26.4755	0.015812	0.323043	0.048947
3801_contig0_gene5804	18.6505	19.7192	0.010584	0.076268	0.138774	33.2375	19.5147	2.2e-05	0.224396	9.8041e-05	29.7811	12.4685	2.8e-05	0.277353	0.000100954
3801_contig0_gene5805	653.544	65.3222	0.017173	0.359432	0.0477782	149.79	349.986	3.2e-05	0.324746	9.85386e-05	408.115	66.9119	0.008505	0.142788	0.0595638
3801_contig0_gene5806	10.7998	9.99867	0.027478	0.306078	0.0897745	23.6711	5.48642	0.038276	0.585015	0.0654274	7.20068	14.3765	0.028276	0.328093	0.0861829
3801_contig0_gene5808	29.1736	28.2487	0.041505	0.637987	0.0650562	14.268	9.67851	0.009929	0.369773	0.0268516	14.845	16.0264	0.013947	0.414697	0.0336318
3801_contig0_gene5810	35.9794	14.3658	0.002295	0.399978	0.00573782	44.0168	24.5103	0.02091	0.358396	0.0583433	29.2846	21.1268	0.008841	0.391465	0.0225844
3801_contig0_gene5811	59.7406	40.3847	0.003516	0.250575	0.0140317	46.0594	29.8841	0.015463	0.363761	0.0425087	26.0692	34.9479	0.01461	0.400205	0.0365063
3801_contig0_gene5812	24.5839	80.3857	0.065783	0.561928	0.117067	84.007	12.4471	0.026626	0.47833	0.0556645	16.468	34.9226	0.062438	0.592236	0.105428
3801_contig0_gene5813	34.2948	28.7617	0.001952	0.6004	0.00325117	13.4917	18.2622	0.015487	0.589645	0.026265	16.8702	6.87379	0.009738	0.693574	0.0140403
3801_contig0_gene5814	64.909	20.0827	0.013999	0.441186	0.0317304	127.671	20.1714	0.014637	0.492229	0.0297362	18.041	37.1694	0.013896	0.423137	0.0328404
3801_contig0_gene5815	67.8111	115.314	0.02658	0.4291	0.0619436	171.037	17.7096	0.033559	0.434155	0.0772973	29.8277	118.297	0.044226	0.518072	0.0853665
3801_contig0_gene5816	2796.52	294.312	0.00265	0.061268	0.0432526	512.362	902.84	0.01451	0.12077	0.120146	1238.19	153.109	0.004308	0.092683	0.046481
3801_contig0_gene5817	22.4705	19.0737	0.063828	0.501	0.127401	47.6078	15.6605	0.050762	0.343965	0.147579	15.6406	34.8134	0.070255	0.408283	0.172074
3801_contig0_gene5818	82.8772	160.959	1.1e-05	0.107009	0.000102795	332.668	31.1366	0.00199	0.10266	0.0193844	59.1816	163.629	0.003048	0.164754	0.0185003
3801_contig0_gene5819	356.236	730.721	0.045408	1.18999	0.0381584	1002.83	314.35	0.056875	0.591025	0.0962311	382.568	360.107	0.048658	0.895739	0.0543216
3801_contig0_gene5820	25.2654	16.3379	0.00907	0.307873	0.0294602	46.145	26.4259	0.012173	0.409367	0.0297362	29.0422	13.6045	0.012959	0.416593	0.0311071
3801_contig0_gene5821	86.4519	56.8791	4.5e-05	0.453111	9.93134e-05	51.6321	145.53	0.003322	0.517377	0.00642085	68.5065	33.5464	0.00221	0.347587	0.00635812
3801_contig0_gene5822	5.3849	4.77595	0.011361	0.370098	0.0306973	25.8742	7.70346	0.036528	0.682511	0.05352	16.7299	3.56666	0.010635	0.363174	0.0292835
3801_contig0_gene5823	5.07362	102.182	0.026787	0.485667	0.0551551	132.523	5.69207	0.031451	0.263092	0.119544	7.07037	81.7644	0.024861	0.315696	0.0787498
3801_contig0_gene5824	20.2198	15.7409	0.01084	0.511608	0.0211881	62.4756	15.5684	0.014852	0.510501	0.029093	16.4452	11.6579	0.012667	0.623294	0.0203227
3801_contig0_gene5825	13.4958	9.12022	0.004508	0.37601	0.011989	16.4863	11.4468	0.009698	0.333664	0.0290652	9.28584	22.8288	0.008845	0.461863	0.0191507
3801_contig0_gene5826	27.4414	77.6762	4e-05	0.399128	0.000100218	72.0652	16.0107	0.002267	0.237084	0.00956201	19.0917	69.6883	0.002291	0.366853	0.00624501
3801_contig0_gene5827	57.2408	60.6836	0.006483	0.373987	0.0173348	102.788	30.0523	0.005389	0.428945	0.0125634	37.0512	74.8827	0.012524	0.371946	0.0336716
3801_contig0_gene5828	21.0851	3.10903	0.014475	0.370496	0.0390692	0.542907	7.82939	0.011972	0.230779	0.0518765	9.28947	2.56431	0.015507	0.337647	0.0459267
3801_contig0_gene5829	23.9008	18.9688	0.009102	0.347257	0.0262111	55.6689	7.44384	0.009653	0.396779	0.0243284	10.4867	18.2357	0.015548	0.437702	0.0355219
3801_contig0_gene5830	45.6665	46.5377	0.006265	0.419551	0.0149326	155.188	16.1244	0.0204	0.288129	0.0708016	14.2775	33.0041	0.007709	0.329405	0.0234028
3801_contig0_gene5831	70.2541	148.439	0.003122	0.553331	0.00564219	186.062	82.8535	0.009719	0.384932	0.0252486	152.08	41.7552	0.002037	0.438301	0.00464749
3801_contig0_gene5832	32.5085	204.052	0.001046	0.431007	0.00242687	137.782	17.9669	0.01568	0.447817	0.0350143	21.8351	164.006	0.00369	0.388853	0.00948945
3801_contig0_gene5833	41.4275	51.9862	0.002441	0.173442	0.0140739	79.297	11.598	0.004885	0.170136	0.0287123	14.504	56.5622	0.00771	0.279258	0.0276089
3801_contig0_gene5834	0.80284	14.9486	0.024358	0.512521	0.0475259	2.63413	3.97785	0.03568	0.814443	0.0438091	55.5149	12.4112	0.027152	0.544194	0.049894
3801_contig0_gene5835	46.9252	18.2669	0.034564	0.850513	0.040639	32.4865	32.3635	0.034037	0.509679	0.0667812	53.9883	16.0678	0.03392	0.493121	0.0687864
3801_contig0_gene5836	10.8914	29.6076	0.009073	0.644452	0.0140786	30.7946	5.67594	0.026394	0.55683	0.0474005	9.92677	32.3543	0.011434	0.618105	0.0184985
3801_contig0_gene5837	37.014	93.7722	0.007928	0.388245	0.0204201	208.565	15.863	0.012608	0.254053	0.0496274	10.5636	255.053	0.009037	0.402854	0.0224324
3801_contig0_gene5838	17.2307	13.259	0.031037	0.424611	0.0730951	55.742	11.3544	0.021222	0.383517	0.0553352	10.0248	22.5674	0.027118	0.374884	0.072337
3801_contig0_gene5848	14.4729	86.7844	0.011235	0.31505	0.035661	11.6925	16.0769	0.013503	0.328239	0.0411377	92.4257	30.159	0.013572	0.438429	0.030956
3801_contig0_gene5850	51.0909	33.8883	0.00317	0.268099	0.011824	125.461	50.4347	0.016082	0.347065	0.0463371	63.7924	29.3392	0.008017	0.268093	0.0299038
3801_contig0_gene5852	47.7877	23.5563	0.010342	0.451661	0.0228977	20.8101	69.3729	0.005195	0.417285	0.0124495	47.2912	17.4252	0.130957	0.831786	0.157441
3801_contig0_gene5854	102.949	61.2338	0.003717	0.516867	0.00719141	44.9717	72.2693	0.007592	0.278668	0.0272439	57.5649	60.5289	0.018943	0.493232	0.0384059
3801_contig0_gene5855	1304.92	77.2367	0.002346	0.187297	0.0125256	41.5984	1044.58	0.01417	0.353088	0.0401316	1729.96	60.157	0.006988	0.294485	0.0237296
3801_contig0_gene5856	2277.87	375.35	1.4e-05	0.136911	0.000102256	550.552	647.021	0.006566	0.109782	0.0598094	1332.92	241.749	1.4e-05	0.139432	0.000100407
3801_contig0_gene5859	58.2866	4.63276	0.009227	0.40534	0.0227636	10.0622	4.45077	0.020844	1.07942	0.0193104	14.6611	4.63353	0.014873	0.603646	0.0246386
3801_contig0_gene5860	9.87189	68.3247	0.019313	0.429171	0.0450007	38.0504	9.9151	0.02538	0.71288	0.0356021	7.65486	32.6807	0.031558	0.5353	0.0589539
3801_contig0_gene5861	305.909	34.6197	0.003125	0.375223	0.00832838	44.8901	139.348	0.004926	0.320869	0.0153521	135.216	28.5446	0.004397	0.262198	0.0167698
3801_contig0_gene5862	34.1809	9.96054	0.00274	0.437999	0.00625572	4.72903	14.73	0.004641	0.343903	0.0134951	11.2253	9.34432	0.008041	0.449341	0.0178951
3801_contig0_gene5863	28.0711	318.231	0.038235	0.512793	0.0745623	5.6649	3.46722	0.027778	0.348279	0.0797579	20.9429	55.3212	0.023875	0.503243	0.0474423
3801_contig0_gene5864	21.1179	5.27063	0.006899	0.391678	0.017614	12.3593	16.2927	0.010377	0.370676	0.0279948	14.6033	5.78338	0.007029	0.429366	0.0163706
3801_contig0_gene5865	22.7115	6.9033	0.008171	0.523043	0.015622	26.9395	2.05686	0.023285	0.380203	0.0612436	1.5331	1.81982	0.004232	0.461638	0.00916736
3801_contig0_gene5866	18.3429	13.1808	0.007662	0.339348	0.0225786	20.5889	4.72678	0.012114	0.483839	0.0250373	13.0035	9.80678	0.006245	0.391047	0.0159699
3801_contig0_gene5868	39.5605	13.0497	0.019287	0.45859	0.0420572	26.4225	26.9238	0.038082	0.582692	0.0653553	81.9292	4.28104	0.018938	0.33817	0.0560014
3801_contig0_gene5869	10.9439	15.6514	0.009006	0.312966	0.0287763	116.49	12.2404	0.017889	0.339362	0.0527136	9.38465	26.5414	0.008055	0.282916	0.0284713
3801_contig0_gene5870	21.9787	21.4734	0.028007	0.911844	0.0307147	60.6792	11.7139	0.018215	0.517645	0.0351882	12.435	28.1794	0.013601	0.570413	0.0238441
3801_contig0_gene5871	11.7879	75.4046	0.034376	0.638516	0.0538373	173.918	62.5913	0.022584	0.253972	0.0889232	17.7204	918.992	0.028116	0.311734	0.0901923
3801_contig0_gene5872	370.979	131.748	0.013965	0.737929	0.0189246	265.286	167.007	0.016434	0.562298	0.0292265	206.91	130.984	0.00418	0.342608	0.0122005
3801_contig0_gene5873	0.0189771	0.69404	0.026835	0.540158	0.0496799	2.81379	0.109711	0.032163	0.454743	0.0707279	1.36437	9.81466	0.020727	0.40501	0.0511765
3801_contig0_gene5874	24.9116	23.4026	0.013707	0.349054	0.039269	28.8949	31.8621	0.031899	0.53566	0.0595508	61.1718	16.6832	0.021035	0.594641	0.0353743
3801_contig0_gene5875	257.952	496.649	0.029253	0.495604	0.0590249	148.108	1471.67	0.004782	0.517613	0.00923856	1561.34	445.638	0.007342	0.397823	0.0184554
3801_contig0_gene5877	0	2.69828	0.055947	0.598516	0.0934762	4.85419	0.102088	0.059479	0.813726	0.0730946	0.0618798	1.58862	0.073508	0.698225	0.105278
3801_contig0_gene5878	217.17	59.8774	2.3e-05	0.228061	0.00010085	55.9558	184.534	0.010519	0.432538	0.0243193	215.548	45.4369	0.003907	0.251913	0.0155093
3801_contig0_gene5879	84.2758	15.4242	0.019562	0.181493	0.107784	10.5536	36.1323	0.005138	0.151938	0.0338164	39.0086	5.449	0.017625	0.218926	0.0805067
3801_contig0_gene5881	3.43541	19.1329	0.029619	0.498514	0.0594146	32.4133	0.920872	0.033907	0.424035	0.0799627	1.14752	31.003	0.031992	0.960251	0.0333163
3801_contig0_gene5885	4.28971	3.06734	0.02498	0.450215	0.0554846	5.25562	1.7348	0.048974	0.348034	0.140716	2.98295	0.700966	0.031764	0.467619	0.0679271
3801_contig0_gene5887	70.2157	12.3698	0.006415	0.459139	0.0139718	61.004	54.5881	0.032197	0.737653	0.0436479	43.777	20.8331	0.032538	0.725714	0.0448358
3801_contig0_gene5888	20.3301	1.93806	0.012778	0.626698	0.0203894	14.6129	1.15483	0.01953	0.523919	0.0372768	2.13546	3.91252	0.022456	0.745438	0.0301246
3801_contig0_gene5889	17.6774	15.5339	0.009266	0.596384	0.015537	9.47378	9.5633	0.05257	0.864934	0.0607792	5.26833	4.30358	0.00984	0.473014	0.0208028
3801_contig0_gene5890	10.0286	6.6357	0.006084	0.736164	0.00826446	9.99956	7.01279	0.024677	0.67102	0.0367754	18.8516	12.7095	0.020487	0.574439	0.0356644
3801_contig0_gene5893	10.206	16.3413	0.00877	0.512636	0.0171077	18.6403	6.85338	0.01614	0.694517	0.0232392	12.0778	11.1045	0.016466	0.468829	0.0351215
3801_contig0_gene5894	659.327	520.762	8e-06	0.083972	9.52699e-05	2484.07	159.606	0.003933	0.129581	0.0303517	153.471	761.451	0.004927	0.167125	0.0294809
3801_contig0_gene5895	11.6338	14.8084	0.002197	0.324977	0.00676048	49.7908	9.59545	0.004424	0.349155	0.0126706	14.6135	11.8361	0.013583	0.289746	0.046879
3801_contig0_gene5898	121.844	32.5295	0.003329	0.318654	0.0104471	84.6507	74.395	0.011693	0.571914	0.0204454	47.167	39.8222	0.017707	0.278038	0.0636855
3801_contig0_gene5899	35.0749	18.3062	0.005875	0.330353	0.017784	50.7566	19.6921	0.019474	0.199121	0.0977998	21.5951	13.5333	0.020968	0.376541	0.0556858
3801_contig0_gene5901	0.958734	0.565696	0.002232	0.294569	0.00757717	16.5215	0.565801	0.004406	0.392208	0.0112338	0.308447	1.90492	0.006673	0.708064	0.00942429
3801_contig0_gene5902	12.1656	2.67353	0.044438	0.502827	0.0883763	16.4337	11.2662	0.071345	0.638069	0.111814	9.74156	2.99764	0.061199	0.589876	0.103749
3801_contig0_gene5903	279.256	497.037	0.001354	0.19031	0.00711471	457.937	81.6621	0.002968	0.207282	0.0143187	107.638	835.536	0.002696	0.19144	0.0140827
3801_contig0_gene5904	43.7538	17.2007	0.020723	0.498659	0.0415575	37.2833	13.3759	0.015392	0.564236	0.0272794	20.3016	6.83898	0.020055	0.56305	0.0356185
3801_contig0_gene5905	177.596	9.39313	0.005246	0.366494	0.014314	125.801	71.8157	0.008102	0.396583	0.0204295	49.2502	22.4365	0.016278	0.604618	0.0269228
3801_contig0_gene5906	1.49045	0.0786948	0.004627	0.781711	0.00591907	2.92963	1.1994	0.009171	0.480283	0.019095	0.54268	0.34965	0.094379	1.03645	0.0910602
3801_contig0_gene5908	19.048	47.3811	0.005727	0.396927	0.0144283	331.372	1.64604	1.8e-05	0.179972	0.000100016	5.9084	105.347	0.008234	0.197678	0.0416536
3801_contig0_gene5910	1.56438	0.387439	0.006259	0.644318	0.00971415	34.5966	0.278243	0.011335	0.48311	0.0234626	0.0216556	3.53273	0.021142	0.616728	0.0342809
3801_contig0_gene5911	19.873	61.5512	0.029849	0.284195	0.10503	33.0036	6.20497	0.063153	0.92163	0.0685232	11.9283	19.2429	0.028932	0.451346	0.0641016
3801_contig0_gene5912	194.475	170.048	0.003166	0.108039	0.0293042	516.535	63.1089	0.001508	0.092914	0.0162301	68.2033	196.983	0.003174	0.214023	0.0148302
3801_contig0_gene5915	175.377	61.053	0.015154	0.41105	0.0368666	111.746	53.8387	0.015421	0.342574	0.0450151	76.1593	66.5415	0.022671	0.409433	0.0553717
3801_contig0_gene5916	41106.7	3444.4	1e-06	2e-06	0.5	2872.69	19008	4e-06	0.040382	9.9054e-05	22424.9	3036	1e-06	0.013374	7.47719e-05
3801_contig0_gene5917	20.2703	38.4226	0.016539	0.491459	0.0336529	90.3354	13.8578	0.033402	0.442396	0.0755025	12.891	21.7096	0.012625	0.426662	0.0295902
3801_contig0_gene5918	62.7093	36.7292	0.016802	0.384355	0.0437148	30.558	42.253	0.014541	0.358389	0.0405732	34.8951	22.7883	0.015244	0.350107	0.043541
3801_contig0_gene5919	278.348	72.5609	0.005478	0.394794	0.0138756	50.6184	70.6772	0.008896	0.51293	0.0173435	197.854	27.2796	0.004562	0.330466	0.0138047
3801_contig0_gene5920	2.85915	20.3369	0.039847	0.363592	0.109593	62.7064	6.28018	0.040211	0.302803	0.132796	6.67333	18.8288	0.007136	0.303579	0.0235062
3801_contig0_gene5922	128.741	280.384	0.004117	0.326447	0.0126115	141.005	135.493	0.007992	0.401939	0.0198836	118.035	230.654	0.006588	0.426951	0.0154303
3801_contig0_gene5923	216.086	55.0516	3.3e-05	0.328548	0.000100442	151.715	133.534	0.011764	0.367791	0.0319856	120.134	44.4092	0.002965	0.306432	0.00967588
3801_contig0_gene5924	158.433	19.8082	0.009729	0.210468	0.0462256	40.1536	40.6959	0.017179	0.376221	0.045662	123.783	15.2279	0.018204	0.33233	0.0547769
3801_contig0_gene5925	11.2979	30.5336	0.01637	0.329105	0.049741	26.6385	8.04717	0.031742	0.323701	0.0980596	16.8069	7.2769	0.027806	0.46385	0.0599461
3801_contig0_gene5926	50.5071	27.2002	0.001651	0.304723	0.00541804	43.4961	28.5652	0.002522	0.25328	0.00995736	27.5171	21.289	0.004423	0.299995	0.0147436
3801_contig0_gene5927	229.761	78.7273	0.016546	0.424223	0.0390031	73.3374	217.116	0.018687	0.237616	0.0786437	182.744	89.7528	0.026895	0.292393	0.0919824
3801_contig0_gene5928	667.709	82.5491	2.7e-05	0.271398	9.94849e-05	181.607	349.344	0.005562	0.087929	0.0632556	353.072	82.0268	1.9e-05	0.187568	0.000101297
3801_contig0_gene5933	256.187	133.826	8e-06	0.080866	9.89291e-05	160.697	153.691	1.1e-05	0.10753	0.000102297	164.889	223.801	1e-05	0.098922	0.00010109
3801_contig0_gene5934	144.832	172.883	0.010668	0.322243	0.0331055	788.866	78.0113	0.021186	0.308499	0.0686745	73.5835	259.138	0.013465	0.262143	0.0513651
3801_contig0_gene5935	13.0504	13.9074	0.032153	0.384279	0.083671	11.4877	6.91492	0.038795	0.196777	0.197152	4.81037	10.331	0.044434	0.375327	0.118387
3801_contig0_gene5936	410.214	864.778	0.006217	0.511345	0.0121581	373.381	87.8399	0.003091	0.322463	0.0095856	123.261	264.217	0.006108	0.402092	0.0151906
3801_contig0_gene5937	268.845	132.352	6.4e-05	0.63648	0.000100553	54.0667	91.3132	0.002894	0.354349	0.00816709	186.771	49.8516	0.002919	0.507025	0.00575711
3801_contig0_gene5938	55.6636	25.157	0.009167	0.400919	0.022865	163.503	16.6809	0.018781	0.370565	0.0506821	21.4725	24.6327	0.011665	0.37348	0.0312333
3801_contig0_gene5939	44.987	42.0853	0.012951	0.241133	0.0537089	241.38	14.7371	0.019608	0.216585	0.0905326	20.9443	32.1378	0.004388	0.290521	0.0151039
3801_contig0_gene5940	10.121	35.7726	0.00908	0.551843	0.016454	18.4693	8.19385	0.011167	0.38099	0.0293105	9.3486	17.3295	0.013539	0.512458	0.0264197
3801_contig0_gene5941	58.2294	3.76753	0.005776	0.608521	0.00949187	4.36504	28.1135	0.013426	0.469607	0.0285899	20.9613	3.24873	0.014113	0.437296	0.0322733
3801_contig0_gene5942	3.55493	0.0316158	0.035253	0.328069	0.107456	48.7531	0.796012	0.042874	0.54238	0.0790479	0.0276013	1.92644	0.026436	0.397275	0.0665433
3801_contig0_gene5944	139.007	58.549	0.012212	0.346532	0.0352406	495.233	111.097	0.027568	0.461572	0.0597263	109.587	106.292	0.020935	0.520401	0.0402286
3801_contig0_gene5946	25.8841	6.36508	0.075457	0.710307	0.106232	30.5317	5.27225	0.060564	0.61852	0.0979176	5.9942	10.6429	0.062027	0.489952	0.126598
3801_contig0_gene5947	18.3721	16.0943	4.4e-05	0.442941	9.9336e-05	43.7585	26.6447	0.008776	0.391532	0.0224145	24.7586	35.2372	0.007088	0.393649	0.0180059
3801_contig0_gene5949	13.6194	10.2092	0.029489	0.795042	0.0370911	31.1146	11.3457	0.032549	0.593174	0.0548726	8.50832	9.74232	0.025608	0.57438	0.0445837
3801_contig0_gene5950	9.68339	10.2038	0.010404	0.518289	0.0200737	13.3567	12.5315	0.01934	0.696229	0.0277782	13.4082	5.74329	0.011613	0.509083	0.0228116
3801_contig0_gene5951	30.313	24.9828	0.02422	0.407324	0.0594613	15.3402	13.252	0.027343	0.29149	0.0938042	17.1495	12.9636	0.023588	0.334294	0.0705606
3801_contig0_gene5952	32.438	33.6836	3.2e-05	0.323094	9.90424e-05	47.41	26.3208	0.005251	0.177207	0.029632	25.6174	41.4385	0.008918	0.189996	0.0469378
3801_contig0_gene5953	70.4981	10.6428	0.015127	0.592046	0.0255504	12.9968	22.7955	0.018805	0.510454	0.0368398	33.3785	11.5559	0.016779	0.465789	0.0360227
3801_contig0_gene5954	62.7002	30.1494	0.00345	0.359754	0.00958989	66.5931	32.7025	0.006025	0.363283	0.0165849	39.3918	33.3864	0.009811	0.4515	0.0217298
3801_contig0_gene5955	8.68352	2.82249	0.007878	0.420144	0.0187507	1.70584	0.458052	0.008587	0.276987	0.0310015	0.324112	0.305389	0.011273	0.468363	0.0240689
3801_contig0_gene5959	31.202	8.20354	0.002037	0.400544	0.00508558	21.9878	17.9898	0.01288	0.329986	0.039032	18.9464	10.3866	0.007719	0.397029	0.0194419
3801_contig0_gene5960	36.2027	29.8425	0.002244	0.462493	0.00485197	48.2396	35.2124	0.005751	0.382006	0.0150547	23.3318	62.4188	0.005544	0.361063	0.0153547
3801_contig0_gene5961	32.3211	16.2669	0.003306	0.356599	0.00927092	29.1986	18.3296	0.011689	0.32071	0.0364473	15.4134	22.1294	0.00475	0.404089	0.0117548
3801_contig0_gene5962	12.7746	22.4051	0.027165	0.573172	0.0473942	41.7018	9.00847	0.016619	0.421071	0.0394684	11.2419	28.0099	0.034891	0.42865	0.0813974
3801_contig0_gene5963	182.638	199.509	0.00889	0.368296	0.0241382	53.7887	174.216	0.018789	0.238373	0.0788218	332.345	215.271	0.022778	0.631976	0.0360425
3801_contig0_gene5964	40.2289	25.1796	0.016697	0.477357	0.034978	25.9007	25.2319	0.020472	0.416347	0.0491705	27.2199	29.2354	0.018317	0.525416	0.0348619
3801_contig0_gene5965	200.59	54.1343	2.9e-05	0.290943	9.96759e-05	31.2325	103.945	0.002001	0.280382	0.00713669	81.9128	26.6936	0.001997	0.236097	0.00845839
3801_contig0_gene5967	18.7849	50.402	0.016931	0.715721	0.0236559	45.9703	7.41912	0.034594	0.601931	0.0574717	10.1956	28.1462	0.011241	0.377352	0.0297892
3801_contig0_gene5968	37.7105	73.2412	0.007986	0.637177	0.0125334	116.211	28.377	0.007693	0.405862	0.0189547	20.0308	133.765	0.008647	0.621208	0.0139197
3801_contig0_gene5969	20.2877	1.10358	0.005346	0.434133	0.0123142	2.20916	10.6736	0.012738	0.445312	0.0286047	14.4928	0.940975	0.005353	0.396264	0.0135087
3801_contig0_gene5970	10.4231	6.91619	0.008335	0.513532	0.0162307	14.1803	5.89063	0.012988	0.424062	0.0306276	5.43669	10.8919	0.012619	0.555342	0.0227229
3801_contig0_gene5971	56.1438	90.9401	0.009509	0.50081	0.0189872	67.6752	60.2702	0.003174	0.357023	0.00889018	48.9754	85.1813	0.001593	0.407222	0.00391187
3801_contig0_gene5972	37.0667	39.6965	0.007075	0.461728	0.0153229	77.7829	27.7134	0.012387	0.49413	0.0250683	25.1911	37.1485	0.011754	0.369977	0.0317695
3801_contig0_gene5974	144.208	18.5576	0.008461	0.29396	0.0287828	90.783	20.3974	0.016006	0.217696	0.0735245	27.1514	42.0457	0.010447	0.317101	0.0329453
3801_contig0_gene5975	49.8015	128.969	0.044557	0.382705	0.116426	82.0647	30.0631	0.01288	0.284829	0.0452201	43.1853	76.4974	0.017726	0.373161	0.0475023
3801_contig0_gene5976	88.0363	122.613	0.002337	0.185802	0.0125779	205.945	53.6272	0.015241	0.147332	0.103447	65.8199	103.974	0.005533	0.163612	0.0338178
3801_contig0_gene5977	7.92269	5.21392	0.081133	0.616831	0.131532	5.38311	2.8528	0.045851	0.452894	0.10124	5.24015	1.469	0.057303	0.52454	0.109244
3801_contig0_gene5978	14.472	19.169	0.017029	0.458509	0.0371399	22.4578	21.6011	0.028669	0.533907	0.0536966	34.4789	9.51173	0.016349	0.383234	0.0426606
3801_contig0_gene5979	70.5986	52.3107	0.013362	0.324104	0.0412275	32.7626	43.7697	0.026616	0.474337	0.056112	57.3339	54.7669	0.014754	0.361915	0.0407665
3801_contig0_gene5980	221.447	118.753	0.00189	0.139439	0.0135543	156.911	114.62	0.001282	0.192948	0.00664428	120.152	113.463	0.001909	0.143488	0.0133042
3801_contig0_gene5982	71.3866	81.9389	0.001647	0.15423	0.0106789	227.738	12.7607	0.011437	0.222984	0.0512907	20.3118	105.999	0.001583	0.104317	0.0151749
3801_contig0_gene5984	5.74413	32.6004	0.006711	0.439206	0.0152798	74.1064	5.52873	0.016893	0.435057	0.0388294	7.96818	28.2185	0.008351	0.37721	0.0221389
3801_contig0_gene5985	80.1346	542.155	0.004015	0.258289	0.0155446	154.44	40.2224	0.008649	0.307868	0.0280932	49.7383	293.552	0.006829	0.264944	0.0257753
3801_contig0_gene5986	64.9437	43.6553	0.004264	0.359051	0.0118758	49.4399	22.1231	0.010154	0.260444	0.0389873	45.1264	29.6191	0.008493	0.383868	0.0221248
3801_contig0_gene5987	1983.13	300.339	0.010559	0.225496	0.0468257	232.503	1015.06	0.006796	0.080314	0.0846179	2320.46	197.638	0.010894	0.292065	0.0372999
3801_contig0_gene5988	53.8219	40.4799	0.026543	0.451506	0.0587877	46.8934	16.4878	0.028449	0.239932	0.118571	17.8486	27.8702	0.03771	0.370225	0.101857
3801_contig0_gene5989	13.0049	11.8282	0.009363	0.472657	0.0198093	20.7136	26.4638	0.019153	0.434459	0.0440847	24.2721	34.8436	0.015856	0.533317	0.0297309
3801_contig0_gene5990	12.0374	20.1741	0.016402	0.397044	0.0413103	19.9433	6.20324	0.021487	0.33239	0.0646439	7.83865	14.6025	0.026826	0.365224	0.0734508
3801_contig0_gene5991	10.6234	62.1113	0.007672	0.430435	0.0178238	79.7527	20.3785	0.02233	0.398552	0.0560278	18.5591	33.2417	0.006296	0.543905	0.0115756
3801_contig0_gene5993	2.3919	11.7177	0.01348	0.576831	0.0233691	41.8674	0.811521	0.027717	0.774463	0.0357887	3.40142	5.24098	0.024457	0.470673	0.0519618
3801_contig0_gene5994	10.5547	2.08429	0.015375	0.510882	0.030095	28.3244	6.95149	0.023266	0.371802	0.0625763	6.32928	7.7419	0.022362	0.341704	0.0654426
3801_contig0_gene5995	38.9824	9.09016	0.008791	0.41445	0.0212112	17.8887	20.8553	0.0159	0.359827	0.0441879	23.805	11.5112	0.016908	0.332064	0.0509179
3801_contig0_gene5996	36.6725	16.8484	0.004328	0.162717	0.0265983	13.5166	16.4636	0.005217	0.185014	0.0281979	17.5689	15.2607	0.003704	0.177621	0.0208534
3801_contig0_gene5997	90.7566	74.6744	0.011402	0.581977	0.0195918	138.978	68.1083	0.017346	0.651682	0.0266173	50.5264	363.716	0.010575	0.437803	0.0241547
3801_contig0_gene5998	81.2622	34.7379	0.007954	0.5176	0.0153671	46.6104	115.748	0.003365	0.316296	0.0106388	86.2622	35.8553	0.007919	0.39384	0.0201072
3801_contig0_gene5999	8.14145	18.3323	0.018945	0.513621	0.0368852	22.232	3.8026	0.020572	0.432666	0.0475471	8.36142	14.013	0.012634	0.489698	0.0257996
3801_contig0_gene6000	20.3717	47.6353	0.015451	0.577409	0.0267592	65.343	15.9191	0.015334	0.461581	0.0332206	10.3082	57.6785	0.023248	0.52662	0.0441457
3801_contig0_gene6001	95.4885	37.3683	3e-05	0.296462	0.000101193	52.3298	43.443	0.005954	0.233327	0.0255178	63.6511	39.8081	0.009443	0.422666	0.0223415
3801_contig0_gene6002	33.0344	29.2269	0.003236	0.262723	0.0123172	38.7053	18.8809	0.008282	0.212919	0.0388974	14.2345	33.8927	0.007574	0.246843	0.0306835
3801_contig0_gene6003	48.5113	15.4175	0.150527	0.787589	0.191124	44.9831	73.7447	0.091988	0.426332	0.215766	28.8839	56.502	0.122362	0.659982	0.185402
3801_contig0_gene6006	85.344	44.18	0.004238	0.257797	0.0164393	117.626	60.2647	0.005313	0.240199	0.0221192	48.2657	48.8345	0.009107	0.305715	0.0297892
3801_contig0_gene6007	33.9816	23.2846	0.00635	0.309164	0.0205393	83.9576	4.1127	0.014884	0.381052	0.0390603	10.6359	37.5083	0.024038	0.448372	0.0536117
3801_contig0_gene6008	307.818	73.4056	0.004481	0.291378	0.0153786	73.5081	211.232	0.001448	0.113651	0.0127408	301.04	53.6199	0.013931	0.495176	0.0281334
3801_contig0_gene6009	265.334	116.725	2.4e-05	0.238757	0.000100521	322.017	94.6486	2.4e-05	0.235702	0.000101823	86.9178	133.894	0.013244	0.127274	0.104059
3801_contig0_gene6010	52.1003	11.1777	0.012256	0.486902	0.0251714	26.8071	38.8325	0.016584	0.291788	0.0568358	20.9862	15.5533	0.009133	0.471423	0.0193733
3801_contig0_gene6011	38.9144	22.1546	0.129254	0.809023	0.159766	24.743	32.5861	0.005589	0.240754	0.0232146	40.9987	9.78739	0.018822	0.482331	0.039023
3801_contig0_gene6012	48.147	22.2756	2.3e-05	0.2275	0.000101099	23.9568	40.3237	0.002181	0.214018	0.0101907	43.7441	35.1575	0.002198	0.256584	0.0085664
3801_contig0_gene6014	63.6192	24.068	0.007154	0.435349	0.0164328	35.8906	41.3319	0.01087	0.327862	0.0331542	48.7133	27.482	0.011948	0.515644	0.023171
3801_contig0_gene6015	124.264	27.198	2.2e-05	0.216188	0.000101763	46.5215	48.2739	0.002661	0.15529	0.0171357	42.9923	35.2782	0.002649	0.278106	0.00952515
3801_contig0_gene6016	27.0385	17.1223	0.000888	0.403193	0.00220242	32.382	15.644	0.006832	0.308117	0.0221734	15.9525	14.848	0.005077	0.34248	0.0148242
3801_contig0_gene6017	91.2806	28.9503	0.00182	0.138034	0.0131852	62.7225	71.0534	0.00818	0.22103	0.0370086	51.7055	23.5675	0.005162	0.164401	0.0313988
3801_contig0_gene6019	1.199	1.83765	0.037587	0.514654	0.0730335	13.7542	1.14188	0.041176	0.348029	0.118312	0.180165	19.9914	0.044238	0.531513	0.0832303
3801_contig0_gene6020	24.3024	20.705	0.006708	0.401212	0.0167193	41.1269	12.0367	0.018337	0.469548	0.0390525	13.848	20.2711	0.015195	0.446109	0.0340612
3801_contig0_gene6023	73.7548	164.23	0.00919	0.126285	0.0727719	581.158	92.0546	0.0117	0.234093	0.0499801	125.6	106.281	1.7e-05	0.168643	0.000100805
3801_contig0_gene6024	12.3173	0.768313	0.016071	0.652289	0.0246379	33.7144	0.464173	0.022015	0.559108	0.0393752	0.701794	2.20756	0.038693	0.547428	0.0706814
3801_contig0_gene6025	32.1476	8.29902	0.008901	0.426134	0.0208878	24.0805	17.6933	0.0164	0.325914	0.05032	16.8032	11.9307	0.011323	0.37233	0.0304112
3801_contig0_gene6026	19.733	2.91262	0.017256	0.251682	0.0685627	24.1529	12.1663	0.025393	0.305925	0.083004	10.4141	4.18277	0.013099	0.26441	0.0495405
3801_contig0_gene6027	29.5909	31.1332	0.03752	0.36131	0.103844	80.8295	18.8879	0.03303	0.155177	0.212854	12.1459	57.5999	0.035962	0.340784	0.105527
3801_contig0_gene6028	127.304	26.5424	0.001325	0.320061	0.00413984	133.473	22.4875	0.006138	0.348723	0.0176014	34.5248	23.3872	0.004705	0.35451	0.0132718
3801_contig0_gene6029	12.1518	65.453	0.021319	0.449828	0.0473937	14.262	10.3738	0.029755	0.45496	0.0654014	22.1534	13.0632	0.027882	0.351666	0.0792855
3801_contig0_gene6033	0.467159	2502.77	0.095126	0.595505	0.15974	4850.66	0.288129	0.122187	0.340823	0.358506	1.34023	1709.02	0.033478	0.547563	0.06114
3801_contig0_gene6041	13.6343	28.4228	0.02904	0.468966	0.0619235	6.79181	7.02314	0.03046	0.390112	0.0780801	12.2482	12.2313	0.028241	0.431862	0.0653936
3801_contig0_gene6042	48.0065	77.3318	0.00601	0.318124	0.018892	28.3404	40.6201	0.022103	0.314641	0.0702483	108.484	17.5649	0.00609	0.42214	0.0144265
3801_contig0_gene6043	1.91504	9.47914	0.011487	0.365539	0.0314248	3.69452	1.70375	0.019302	0.537655	0.0359003	5.49759	2.52979	0.015887	0.239948	0.0662102
3801_contig0_gene6044	36.5188	4.67287	0.071787	0.767466	0.0935377	1.09682	17.6227	0.027516	0.41359	0.0665297	27.2076	0.772042	0.047275	0.930354	0.050814
3801_contig0_gene6045	20.1712	10.3823	0.00405	0.425115	0.00952683	10.9075	10.3475	0.006453	0.298337	0.0216299	9.64234	9.54803	0.009354	0.326438	0.0286548
3801_contig0_gene6046	51.7083	29.5014	0.006631	0.476419	0.0139184	61.1274	20.4539	0.004194	0.318484	0.0131686	29.2725	21.3118	0.013151	0.406076	0.0323856
3801_contig0_gene6047	2.9826	0.908137	0.067146	0.709193	0.0946794	2.66226	0.233024	0.061473	0.443061	0.138746	1.0067	104.239	0.073557	0.692863	0.106164
3801_contig0_gene6049	150.667	54.7886	0.011597	0.245063	0.0473225	51.1797	75.9971	0.005144	0.155958	0.0329832	95.8134	44.0712	2.5e-05	0.247325	0.000101082
3801_contig0_gene6050	261.543	48.8448	1.5e-05	0.147581	0.000101639	160.553	277.627	0.006767	0.193784	0.0349203	130.726	179.053	1.5e-05	0.151287	9.91493e-05
3801_contig0_gene6051	25.9589	6.72321	0.022305	0.517281	0.0431197	7.02542	14.9021	0.020265	0.383465	0.0528471	10.3961	12.6518	0.026922	0.438951	0.0613326
3801_contig0_gene6053	114.13	7.09634	0.041098	0.335854	0.122369	4.84713	41.7506	0.043894	0.29476	0.148914	30.2697	56.1028	0.020907	0.260531	0.0802476
3801_contig0_gene6054	9.6758	57.4479	0.013888	0.357141	0.0388866	83.9141	0.517443	0.014975	0.321371	0.0465972	18.6558	27.8951	0.014636	0.341063	0.0429129
3801_contig0_gene6059	13.0673	1.59136	0.01304	0.610819	0.0213484	2.74633	4.89873	0.077611	0.726168	0.106877	7.56545	3.96675	0.065487	0.444238	0.147414
3801_contig0_gene6060	43.9575	4.60532	0.036529	0.839184	0.0435292	0.783982	64.4708	0.036548	0.370163	0.0987349	17.8733	13.3545	0.014544	0.934761	0.0155591
3801_contig0_gene6062	4.52568	19.7787	0.001993	0.371019	0.00537169	162.012	1.49871	0.020931	0.288156	0.0726377	2.59842	16.8526	0.004855	0.224361	0.0216392
3801_contig0_gene6073	51.004	11.949	0.005467	0.398875	0.013706	43.1777	31.2277	0.000902	0.374905	0.00240594	38.8016	9.62257	0.003591	0.414075	0.00867234
3801_contig0_gene6074	201.566	44.7407	0.006975	0.95978	0.00726729	77.0631	154.258	0.021195	0.7191	0.0294743	256.166	87.3069	0.025087	0.952395	0.026341
3801_contig0_gene6075	167.368	217.839	0.006905	0.319486	0.0216128	212.735	78.3611	0.012452	0.499021	0.0249529	139.617	75.6462	0.006514	0.232973	0.0279603
3801_contig0_gene6076	89.978	20.2284	0.007766	0.420247	0.0184796	30.145	44.2482	0.00193	0.522958	0.00369054	70.5916	35.7242	0.007973	0.572228	0.0139333
3801_contig0_gene6078	28.3566	34.6391	0.106216	1.30696	0.0812698	25.9674	14.1741	0.022293	0.50221	0.0443898	11.9309	18.6431	0.024765	0.469588	0.0527377
3801_contig0_gene6079	284.456	142.981	1.9e-05	0.191572	9.91794e-05	216.866	129.795	0.002004	0.071252	0.0281255	166.774	124.902	0.001983	0.19026	0.0104226
3801_contig0_gene6080	322.078	189.541	0.001306	0.322758	0.00404638	273.22	146.111	0.00266	0.356529	0.00746082	105.39	238.334	0.002618	0.150363	0.0174112
3801_contig0_gene6081	120.235	46.6236	0.005024	0.410323	0.012244	81.382	55.7121	0.00982	0.357724	0.0274513	51.1654	48.0863	0.005878	0.406464	0.0144613
3801_contig0_gene6083	10.8478	3.82419	0.020747	0.74261	0.0279379	13.4235	3.40406	0.017018	0.798946	0.0213006	2.69859	2.72173	0.010505	0.340275	0.0308721
3801_contig0_gene6085	2.11922	72.4482	0.02542	0.576892	0.0440637	40.9	18.5548	0.028417	0.923326	0.0307768	26.2108	46.1312	0.018013	0.733185	0.0245682
3801_contig0_gene6086	20.4063	95.3203	0.00417	0.302946	0.0137648	18.5687	12.6896	0.007832	0.190197	0.0411784	7.54347	18.7933	0.00853	0.289358	0.0294791
3801_contig0_gene6087	13.5883	22.0075	0.018514	0.73599	0.0251552	15.7838	23.1347	0.024337	0.842126	0.0288995	50.3479	17.5527	0.034597	0.660775	0.0523582
3801_contig0_gene6089	14.6221	21.488	0.016719	0.287769	0.0580987	19.8368	13.516	0.034814	0.640931	0.0543179	13.1134	3.58432	0.021664	0.348945	0.0620843
3801_contig0_gene6090	12.4325	10.0675	0.000887	0.180418	0.00491636	19.1564	5.45892	0.008005	0.196261	0.0407875	3.92365	15.2438	0.007536	0.19017	0.0396277
3801_contig0_gene6091	15.3811	8.89313	0.002445	0.399834	0.00611504	17.9323	7.19435	0.006329	0.286892	0.0220606	8.46155	10.2492	0.005986	0.425652	0.0140631
3801_contig0_gene6092	16.3877	7.59995	0.020973	0.499466	0.0419908	13.6899	9.81625	0.020858	0.434951	0.0479548	9.78819	7.81595	0.019504	0.325557	0.0599096
3801_contig0_gene6094	46.4652	37.0379	0.014069	0.554105	0.0253905	34.8303	27.3558	0.01432	0.318229	0.044999	29.8485	36.9769	0.014314	0.659855	0.0216926
3801_contig0_gene6095	34.7698	55.2151	0.004543	0.326992	0.0138933	54.68	30.7188	0.006594	0.305901	0.021556	36.7041	34.5522	0.003976	0.433155	0.00917916
3801_contig0_gene6096	6.64273	20.7384	0.005928	0.278535	0.0212828	7.98852	3.50594	0.016593	0.325971	0.0509033	3.4161	5.0866	0.009637	0.267386	0.0360415
3801_contig0_gene6097	29.3578	6.45132	0.033483	0.522304	0.0641063	10.8438	9.72189	0.033872	0.620696	0.054571	10.59	5.93939	0.034863	0.56657	0.0615334
3801_contig0_gene6098	310.203	54.9892	0.00537	0.299699	0.017918	129.98	203.036	0.00231	0.18816	0.0122768	242.118	47.7453	1.2e-05	0.121615	9.8672e-05
3801_contig0_gene6108	7.01538	13.6368	0.011193	0.28506	0.0392654	40.6996	4.36456	0.019398	0.233765	0.0829808	6.02926	8.44656	0.010336	0.250961	0.0411857
3801_contig0_gene6109	169.413	31.6093	0.105469	0.41023	0.257097	71.484	65.1332	0.075943	0.459463	0.165286	64.3633	22.0074	0.041112	0.319699	0.128596
3801_contig0_gene6110	1326.76	81.0091	0.015892	0.197229	0.0805764	187.993	342.647	0.018614	0.226583	0.0821509	402.792	71.5333	0.023911	0.045408	0.526581
3801_contig0_gene6112	124.94	83.6848	1.6e-05	0.156009	0.000102558	164.18	86.3943	0.001977	0.207025	0.00954957	103.391	76.2111	0.005949	0.203972	0.0291658
3801_contig0_gene6115	3091.62	178.342	0.008559	0.059426	0.144028	224.78	1380.84	0.012231	0.130343	0.093837	1058.01	204.444	0.018901	0.221385	0.0853762
3801_contig0_gene6116	103.926	63.1866	0.003117	0.280897	0.0110966	83.5841	78.345	0.009626	0.2579	0.0373245	71.98	47.3965	0.007561	0.23524	0.0321416
3801_contig0_gene6117	3.20969	102.851	0.00906	0.283081	0.032005	104.068	11.1795	0.017392	0.35935	0.0483985	9.02511	158.302	0.013028	0.376586	0.034595
3801_contig0_gene6118	258.817	82.9791	0.001376	0.199297	0.00690427	140.868	105.257	0.005401	0.075448	0.0715857	92.9642	123.352	0.003835	0.101754	0.0376889
3801_contig0_gene6119	7.29498	17.0655	0.02998	0.464546	0.0645361	20.7799	8.87932	0.027814	0.513147	0.0542028	11.5964	12.5816	0.029424	0.502867	0.0585125
3801_contig0_gene6122	94.3342	54.0352	0.005904	0.537125	0.0109919	63.9773	73.8118	0.008008	0.252103	0.0317648	82.8879	66.3604	0.016322	0.404781	0.040323
3801_contig0_gene6127	122.026	15.9648	0.008979	0.308696	0.0290869	77.7079	0.128709	0.006722	0.218805	0.0307214	20.2358	2.2689	0.020326	0.242037	0.0839789
3801_contig0_gene6128	103.179	47.3411	0.010092	0.290287	0.0347656	139.784	47.0055	0.015809	0.39004	0.0405317	44.1666	57.4712	0.026439	0.277062	0.0954263
3801_contig0_gene6129	14.1325	8.62651	0.002991	0.488787	0.00611923	14.2264	9.86242	0.004582	0.387491	0.0118248	14.7612	14.2714	0.009747	0.446257	0.0218417
3801_contig0_gene6132	47.6198	32.9957	2.1e-05	0.205318	0.00010228	213.873	16.5971	0.002594	0.147716	0.0175607	13.7992	99.1533	0.00524	0.169917	0.0308386
3801_contig0_gene6133	102.622	121.413	0.00254	0.154707	0.0164181	110.033	6.34317	0.008256	0.481147	0.017159	12.0871	81.4689	0.006206	0.469221	0.0132262
3801_contig0_gene6134	61.4335	221.914	0.004304	0.373329	0.0115287	97.1032	37.1501	0.013105	0.356204	0.0367907	136.887	104.013	0.015696	0.28307	0.0554492
3801_contig0_gene6136	100.782	167.997	0.002059	0.124102	0.0165912	731.425	79.3047	0.015866	0.212566	0.0746403	93.4133	160.648	0.002138	0.214901	0.00994877
3801_contig0_gene6138	87.4396	30.1804	0.010986	0.184483	0.0595502	55.5938	76.1727	0.009562	0.435926	0.0219349	54.6881	32.7435	0.026048	0.310219	0.0839665
3801_contig0_gene6139	1.06207	0	0.03883	0.45839	0.0847095	7.87846	0	0.051986	0.224243	0.231829	0.126864	0.225821	0.062399	0.334963	0.186286
3801_contig0_gene6140	68.2567	18.917	0.004915	0.395007	0.0124428	48.4462	50.861	0.011266	0.500278	0.0225195	58.83	42.4096	0.011919	0.566065	0.0210559
3801_contig0_gene6141	56.7912	14.501	0.0027	0.403781	0.00668679	25.2337	25.4946	0.022934	0.393354	0.0583037	32.5025	12.9699	0.013581	0.624925	0.0217322
3801_contig0_gene6142	583.759	183.645	0.004013	0.335462	0.0119626	204.2	325.164	0.002002	0.232319	0.00861746	197.058	91.1677	0.002033	0.187753	0.0108281
3801_contig0_gene6143	3699.72	134.72	0.00738	0.059979	0.123043	214.843	1445.5	0.006386	0.139995	0.0456159	1257.91	126.074	0.010862	0.081696	0.132956
3801_contig0_gene6144	58.3799	59.2784	0.010567	0.354949	0.0297705	82.5955	35.1584	0.036303	0.55376	0.0655573	52.913	33.5194	0.015156	0.137508	0.110219
3801_contig0_gene6145	14.7669	30.262	0.017276	0.26834	0.064381	51.7013	9.78935	0.016194	0.211454	0.076584	14.3167	23.7416	0.013798	0.239617	0.0575836
3801_contig0_gene6146	20.4221	3.82134	0.005284	0.366359	0.014423	0.81594	13.3737	0.01043	0.590139	0.0176738	11.7218	2.49652	0.004521	0.360176	0.0125522
3801_contig0_gene6147	17.0561	18.5395	0.007859	0.229276	0.0342775	27.2522	26.3606	0.015558	0.290945	0.053474	13.4354	32.8431	0.016408	0.308132	0.0532499
3801_contig0_gene6149	26.989	33.0151	0.028356	0.40079	0.0707503	48.9697	13.3909	0.022594	0.17327	0.130398	13.8244	47.2176	0.022916	0.339714	0.0674567
3801_contig0_gene6150	1084.73	84.6166	0.00238	0.117727	0.0202163	215.024	476.015	0.009453	0.078967	0.119708	432.645	98.8213	1.7e-05	0.167595	0.000101435
3801_contig0_gene6156	146.551	116.98	2.6e-05	0.258946	0.000100407	59.7059	56.5296	0.001791	0.245227	0.00730344	50.6242	20.8656	0.001785	0.23405	0.00762658
3801_contig0_gene6157	77.6884	60.4803	0.008873	0.282426	0.0314171	75.1295	60.6997	0.007356	0.322435	0.0228139	51.2528	102.179	0.007362	0.269393	0.0273281
3801_contig0_gene6158	210.72	41.9654	0.003656	0.34194	0.0106919	69.0737	67.2641	0.018383	0.19783	0.0929232	77.6992	32.5856	0.027219	0.417481	0.0651982
3801_contig0_gene6159	14.3704	4.51885	0.009084	0.405534	0.0224001	13.5683	9.65301	0.010367	0.367649	0.0281981	9.36699	10.9991	0.021385	0.492984	0.0433787
3801_contig0_gene6160	100.572	25.8008	0.012835	0.171146	0.0749944	89.739	68.9425	0.009454	0.237771	0.0397609	64.5161	35.0966	0.006984	0.23488	0.0297343
3801_contig0_gene6162	9.32207	16.2338	0.004865	0.342964	0.0141852	31.0014	0.581278	0.011033	0.247837	0.0445172	2.67455	4.33872	0.007851	0.300473	0.0261288
3801_contig0_gene6166	47.5201	44.0977	0.005792	0.303722	0.0190701	121.205	25.0416	0.013543	0.426497	0.031754	39.832	25.3804	0.008648	0.31201	0.0277171
3801_contig0_gene6167	29.1243	5.41703	0.016621	0.610359	0.0272315	37.5949	20.0313	0.026466	0.651588	0.0406177	14.3666	8.18582	0.012101	0.475831	0.0254313
3801_contig0_gene6169	1660.5	123.909	1.5e-05	0.146298	0.00010253	226.674	541.358	0.002668	0.159845	0.0166912	782.269	104.046	0.008197	0.154565	0.0530327
3801_contig0_gene6170	124.192	28.3483	0.005444	0.22399	0.0243047	71.3374	90.7387	0.004745	0.282032	0.0168243	105.232	39.0533	0.008332	0.221426	0.0376288
3801_contig0_gene6171	15.5817	16.2622	0.061811	0.441695	0.13994	8.79355	8.75662	0.009449	0.242631	0.0389439	14.5848	11.8886	0.009652	0.296027	0.0326051
3801_contig0_gene6172	2.83342	1.34152	2.3e-05	0.23373	9.84041e-05	498.365	2.79233	0.04068	0.245371	0.16579	0.865917	68.0434	0.024639	0.237213	0.103869
3801_contig0_gene6173	16.9647	22.311	0.006508	0.269989	0.0241047	37.8168	8.0015	0.013707	0.157733	0.0869	12.6641	14.3136	0.008812	0.201907	0.0436439
3801_contig0_gene6174	92.919	17.0188	2.1e-05	0.214394	9.79505e-05	33.9003	50.1465	0.010409	0.278079	0.0374318	55.3446	21.3425	0.001708	0.292296	0.00584339
3801_contig0_gene6175	113.958	25.6093	0.002006	0.322311	0.0062238	68.9787	66.6409	0.006475	0.202243	0.0320159	80.1792	18.1509	0.017106	0.320327	0.0534017
3801_contig0_gene6176	186.122	58.754	2.5e-05	0.254245	9.83304e-05	51.9292	81.0875	0.005217	0.287613	0.018139	72.3832	66.9221	0.007002	0.302112	0.0231768
3801_contig0_gene6177	1022.15	242.798	0.002739	0.221215	0.0123816	156.69	864.682	0.00273	0.169838	0.0160741	745.222	344.781	3.1e-05	0.30912	0.000100285
3801_contig0_gene6178	389.125	94.9457	0.024177	0.253927	0.0952124	121.805	192.572	0.032291	0.199	0.162266	214.685	103.489	0.023883	0.289409	0.0825233
3801_contig0_gene6179	4.50585	29.9364	0.011533	0.259252	0.0444857	160.979	3.6702	0.023374	0.294416	0.0793911	6.03761	19.3692	0.01643	0.362762	0.0452914
3801_contig0_gene6180	42.844	32.4827	0.004181	0.41632	0.0100428	47.3742	22.8425	0.016524	0.492493	0.0335517	32.7548	54.2022	0.011297	0.362938	0.0311265
3801_contig0_gene6181	2.7163	27.1537	0.001967	0.485845	0.00404862	8.85991	3.60176	0.008339	0.48504	0.0171924	3.62384	11.7367	0.008556	0.49188	0.0173945
3801_contig0_gene6182	4.55811	63.8091	0.004101	0.432108	0.00949068	285.298	2.64141	0.009011	0.323106	0.0278887	2.27859	30.3413	0.0123	0.371359	0.0331216
3801_contig0_gene6184	56.4629	65.7003	0.002347	0.322746	0.00727197	64.833	24.6626	0.002963	0.16855	0.0175794	51.9942	75.5952	0.008782	0.166383	0.0527818
3801_contig0_gene6210	17.6309	10.6704	0.009012	0.366897	0.0245628	14.9011	17.4465	0.0116	0.342447	0.0338739	19.4002	7.40157	0.006317	0.267874	0.023582
3801_contig0_gene6213	1.34668	756.418	0.009998	0.336228	0.0297358	1233.8	12.2033	0.030496	0.510726	0.0597111	4.83145	542.883	0.02214	0.624489	0.035453
3801_contig0_gene6214	83.8027	34.6142	0.014778	0.522709	0.0282719	84.6025	68.1887	0.039786	0.617993	0.0643794	45.5848	48.144	0.014128	0.374263	0.0377489
3801_contig0_gene6215	28.4965	2.16254	0.021974	0.276305	0.0795281	4.66971	9.98976	0.028919	0.275927	0.104807	13.0134	15.1937	0.018758	0.209239	0.0896487
3801_contig0_gene6216	216.303	94.1109	0.054114	0.182869	0.295917	137.185	134.846	0.079616	0.315955	0.251985	154.488	69.0522	0.021143	0.183206	0.115406
3801_contig0_gene6217	0.634884	1.06716	0.063445	0.554933	0.114329	8.73459	1.7408	0.061691	0.714184	0.0863797	0.472774	16.7985	0.049566	0.563161	0.0880139
3801_contig0_gene6218	45.1091	8.65107	0.008644	0.446523	0.0193585	19.2891	38.3162	0.01156	0.315985	0.036584	34.4738	13.995	0.012011	0.487042	0.0246611
3801_contig0_gene6219	89.4363	53.7315	0.007189	0.319734	0.0224843	130.205	56.2924	0.010604	0.263595	0.0402284	44.5321	69.9402	0.00406	0.220214	0.0184366
3801_contig0_gene6220	47.6919	65.4637	0.002864	0.251479	0.0113886	56.1752	20.1399	0.000948	0.161628	0.00586532	33.1237	50.1199	0.001914	0.202469	0.0094533
3801_contig0_gene6221	12.4261	13.3937	0.06761	0.549233	0.123099	30.4149	7.04263	0.009506	0.411774	0.0230855	3.28607	11.0883	0.014924	0.238016	0.0627017
3801_contig0_gene6222	138.257	37.7317	0.001709	0.64269	0.00265914	107.158	105.918	0.0068	0.515225	0.0131981	70.8884	47.303	0.005096	0.26092	0.0195309
3801_contig0_gene6223	24.239	28.1973	0.010165	0.451954	0.0224912	83.7133	16.8109	0.013775	0.399218	0.034505	15.8264	27.8854	0.015962	0.329455	0.0484497
3801_contig0_gene6224	32.0602	35.9977	0.003881	0.281714	0.0137764	25.0726	14.9197	0.003924	0.413873	0.00948117	11.7323	76.2684	0.011991	0.176897	0.0677852
3801_contig0_gene6225	124.282	317.326	0.007405	0.088568	0.0836081	705.857	24.7584	0.004952	0.143105	0.034604	21.8491	222.447	0.010265	0.122136	0.0840457
3801_contig0_gene6227	83.8402	69.8294	0.002225	0.233854	0.00951448	131.263	70.9267	0.012447	0.200117	0.0621986	60.9515	135.84	0.011215	0.277376	0.0404325
3801_contig0_gene6229	13.4747	12.2156	0.007024	0.477104	0.0147222	21.5932	10.4474	0.010394	0.450933	0.02305	5.96859	22.6761	0.008212	0.388936	0.021114
3801_contig0_gene6230	94.349	54.029	0.001897	0.160222	0.0118398	60.8248	28.4329	0.015322	0.344385	0.0444909	14.0568	129.226	0.018035	0.259356	0.0695376
3801_contig0_gene6233	118.312	40.7082	0.019682	0.643401	0.0305906	29.3081	32.5472	0.01561	0.307107	0.0508292	33.041	27.0501	0.010875	0.219996	0.0494327
3801_contig0_gene6234	116.942	27.1171	0.013901	0.532397	0.0261102	80.2642	68.1811	0.020498	0.371887	0.0551189	93.3632	14.9279	0.016074	0.30646	0.0524506
3801_contig0_gene6235	24.8145	34.3845	0.01545	0.40482	0.0381651	78.5266	24.9232	0.011925	0.370765	0.0321632	18.0965	37.4891	0.007825	0.371044	0.0210891
3801_contig0_gene6236	30.711	11.4067	0.007444	0.601195	0.012382	24.0324	6.14733	0.013423	0.446659	0.030052	7.12164	13.5906	0.008725	0.192387	0.0453513
3801_contig0_gene6237	27.2301	19.394	0.052444	0.455067	0.115245	19.7637	6.27854	0.038163	0.435563	0.0876176	11.8661	7.65377	0.029161	0.360155	0.0809679
3801_contig0_gene6238	70.7971	126.839	0.00617	0.786604	0.00784385	165.967	36.2599	0.003707	0.467445	0.00793034	68.6871	17.9538	0.006161	0.279375	0.0220528
3801_contig0_gene6240	941.013	106.781	0.021539	0.268122	0.0803328	125.085	217.744	0.016282	0.438167	0.0371593	240.454	123.987	0.015165	0.198569	0.0763714
3801_contig0_gene6241	163.121	180.531	0.003402	0.484638	0.00701967	154.984	111.858	0.013316	0.277372	0.0480077	113.907	140.781	0.011585	0.443069	0.0261472
3801_contig0_gene6242	24.4476	52.3908	0.001848	0.516623	0.00357708	68.6509	6.31422	0.006044	0.504637	0.0119769	3.00516	31.6548	0.006292	0.161145	0.0390456
3801_contig0_gene6245	783.231	393.12	0.044907	0.444248	0.101085	110.053	185.221	0.025171	0.307218	0.081932	219.874	204.301	0.01808	0.230282	0.0785124
3801_contig0_gene6247	108.829	94.2516	0.014252	0.582654	0.0244605	112.441	54.5645	0.007952	0.509048	0.0156213	36.8972	86.0563	0.009471	0.262691	0.0360538
3801_contig0_gene6249	5.79455	21.443	0.064804	0.682142	0.0950007	17.7201	1.53502	0.073032	0.660542	0.110564	5.85825	118.276	0.053667	0.429953	0.124821
3801_contig0_gene6250	95.0841	87.5186	0.009217	0.437759	0.021055	92.1945	60.0953	0.01416	0.329731	0.0429441	73.0828	65.6096	0.009257	0.280183	0.0330391
3801_contig0_gene6254	90.9686	44.1589	0.004588	0.69869	0.00656657	84.2006	58.6159	0.00461	0.40989	0.0112469	67.8898	91.1364	0.004563	0.566345	0.00805693
3801_contig0_gene6255	17.4389	141.609	0.010122	0.490748	0.0206257	33.8185	7.39037	0.010053	0.547892	0.0183485	7.38558	43.0967	0.012819	0.431382	0.0297161
3801_contig0_gene6256	120.808	65.1539	0.025199	0.588705	0.0428041	33.1552	70.1268	0.018625	0.221513	0.0840808	152.43	41.3019	0.027884	0.171241	0.162835
3801_contig0_gene6257	50.3605	581.535	0.016832	0.307337	0.0547672	1318.1	1290.06	0.023583	0.314875	0.0748964	1253.63	461.087	0.005375	0.380304	0.0141334
3801_contig0_gene6260	81.6951	38.8305	0.011541	0.467073	0.0247092	84.296	27.8028	0.024989	0.476073	0.0524898	35.7677	26.8131	0.007882	0.367344	0.0214567
3801_contig0_gene6261	19.9952	82.9806	0.00616	0.437723	0.0140728	41.0992	12.4684	0.003806	0.323697	0.0117579	12.9435	32.012	0.009049	0.279176	0.0324132
3801_contig0_gene6264	91.6846	74.1827	0.040188	0.758075	0.0530132	96.3061	1.69065	0.012523	0.374345	0.0334531	27.8778	130.877	0.007476	0.376392	0.0198623
3801_contig0_gene6265	155.388	7.69254	0.016583	0.440616	0.0376359	20.2662	118.227	0.017767	0.260818	0.0681203	77.2537	12.2341	0.019675	0.365026	0.0539003
3801_contig0_gene6266	29.664	8.63848	0.031207	0.568746	0.0548698	70.6754	7.02895	0.042896	0.672033	0.0638302	9.44521	11.496	0.02649	0.418645	0.0632756
3801_contig0_gene6267	41.8015	9.79655	0.007057	0.504275	0.0139943	14.9299	25.0173	0.015496	0.516513	0.0300012	32.2742	7.75457	0.010151	0.345757	0.0293588
3801_contig0_gene6270	17.2795	27.6402	0.026603	0.50159	0.0530373	45.4937	31.5901	0.014713	0.522998	0.028132	32.6977	49.9307	0.007239	0.380627	0.0190186
3801_contig0_gene6271	2835.71	270.566	1e-05	0.095468	0.000104747	565.58	1383.58	1e-05	0.1033	9.68054e-05	1156.67	494.384	6e-06	0.056989	0.000105283
3801_contig0_gene6272	25.7971	16.4381	0.009204	0.547048	0.0168248	50.8802	13.3111	0.016656	0.563692	0.0295481	19.8411	14.757	0.017316	0.447888	0.0386615
3801_contig0_gene6273	354.698	68.0233	0.003497	0.933571	0.00374583	73.8395	291.451	0.014472	0.770449	0.0187839	203.564	96.1742	0.001779	0.587085	0.00303023
3801_contig0_gene6274	57.3137	20.0402	0.011515	0.298986	0.0385135	22.704	28.8658	0.012055	0.374286	0.032208	32.5274	28.9576	0.005551	0.338436	0.0164019
3801_contig0_gene6277	77.4893	10.3962	0.00665	0.354175	0.018776	21.6133	79.5792	0.022757	0.510951	0.0445385	109.446	4.7726	0.016932	0.527754	0.0320831
3801_contig0_gene6278	250.673	186.819	0.004123	0.045271	0.0910738	90.7294	61.2522	0.012372	0.093198	0.13275	83.8952	264.393	0.015644	0.162755	0.0961199
3801_contig0_gene6279	16.298	25.9378	0.008559	0.311964	0.0274359	44.8447	10.1101	0.00757	0.391764	0.0193229	12.374	16.1489	0.010394	0.351592	0.0295627
3801_contig0_gene6280	17.6806	40.0858	0.039136	0.769509	0.0508584	41.3359	18.7147	0.04983	0.683082	0.0729488	21.778	36.2409	0.048392	0.676354	0.0715483
3801_contig0_gene6281	96.5258	25.431	0.020135	0.240156	0.0838413	77.5793	66.1506	0.054057	0.394057	0.137181	47.0904	24.1971	0.016973	0.352574	0.0481402
3801_contig0_gene6282	20.6994	10.8615	0.005477	0.445079	0.0123057	30.4567	11.5602	0.012109	0.444244	0.0272575	11.6574	20.2775	0.013191	0.323411	0.0407871
3801_contig0_gene6284	71.9521	18.5318	0.020111	0.49795	0.0403876	48.7646	39.8798	0.024462	0.420484	0.0581758	27.1912	22.0405	0.017451	0.330873	0.0527423
3801_contig0_gene6285	35.2708	18.953	0.003499	0.4041	0.00865875	30.1528	28.0315	0.005674	0.348313	0.0162899	26.6856	17.4621	0.002227	0.363729	0.00612269
3801_contig0_gene6286	288.838	12.9766	0.009337	0.503526	0.0185432	81.6698	184.335	0.01115	0.393368	0.028345	85.8256	39.4098	0.017284	0.484846	0.0356484
3801_contig0_gene6287	62.2039	10.8925	0.004926	0.620452	0.00793937	16.8495	56.1864	0.01558	0.459805	0.0338839	55.7652	8.01601	0.011566	0.263146	0.0439528
3801_contig0_gene6288	14.4915	5.28922	0.009684	0.470883	0.0205656	13.8822	6.49146	0.020454	0.518341	0.0394605	6.87781	4.61298	0.017692	0.530604	0.0333431
3801_contig0_gene6289	20.4699	18.2054	0.032024	0.683853	0.0468288	24.0334	13.0889	0.039665	0.843415	0.047029	23.5366	10.6507	0.050823	1.31222	0.0387304
3801_contig0_gene6290	53.4482	5.88093	0.005802	0.288235	0.0201294	6.04914	16.5069	0.006575	0.244233	0.026921	20.9766	6.3189	0.006635	0.250246	0.0265139
3801_contig0_gene6291	26.3704	0.396519	0.007876	0.438612	0.0179566	0.305128	15.6249	0.00391	0.333255	0.0117328	9.20753	1.5926	0.005374	0.564965	0.00951209
3801_contig0_gene6293	22.0778	2.90748	0.09245	1.06013	0.0872061	18.8871	15.972	0.007251	0.628164	0.0115432	10.038	4.11371	0.005895	0.617564	0.00954557
3801_contig0_gene6294	31899.2	2740.57	0	7e-06	0	2464.7	12987.7	3e-06	0.02737	0.000109609	13083.7	2942.76	1e-06	0.013443	7.43882e-05
3801_contig0_gene6298	1.15552	0.939807	0.009849	0.284726	0.0345912	2.74493	2.61805	0.015197	0.387303	0.039238	3.10269	0.725414	0.027192	0.448754	0.0605944
3801_contig0_gene6299	0	14.7891	0.044605	0.488737	0.0912659	0	0.0367847	0.048829	0.572751	0.0852535	16.3187	0	0.072574	0.66442	0.109229
3801_contig0_gene6300	0	0.599704	0.01915	0.610509	0.0313673	0.0266029	0	0.038887	0.430431	0.0903443	1.54269	0.172661	0.054704	0.323453	0.169125
3801_contig0_gene6301	0.125552	0.13266	0.006722	0.202585	0.0331811	1.27275	3.28302	0.006675	0.321023	0.0207929	0.494286	17.5444	0.008939	0.242408	0.0368758
3801_contig0_gene6302	22.7109	19.6195	0.016288	0.553359	0.0294348	28.4213	48.904	0.026834	0.459215	0.0584345	13.7819	78.8548	0.017414	0.457965	0.0380247
3801_contig0_gene6304	184.329	39.416	0.031298	0.783507	0.039946	73.9098	169.017	0.015568	0.244727	0.0636137	59.2528	65.8658	0.024226	0.352994	0.0686301
3801_contig0_gene6305	25.1123	19.0036	0.0107	0.218236	0.0490295	29.7888	7.75664	0.020543	0.31023	0.0662186	7.59325	20.9896	0.01377	0.20663	0.0666409
3801_contig0_gene6306	15.5407	18.6443	0.058832	0.906998	0.0648645	3.16652	11.4077	0.049416	0.430504	0.114786	10.8212	24.7945	0.048119	1.03788	0.0463626
3801_contig0_gene6307	262.068	81.4985	0.01971	0.654895	0.0300964	104.472	206.502	0.021876	0.422208	0.0518133	241.647	82.5384	0.022754	0.387702	0.0586894
3801_contig0_gene6308	82.9771	18.8591	0.004727	0.358138	0.0131988	47.1025	26.7572	0.007311	0.323629	0.0225907	39.0054	28.8191	0.004452	0.391117	0.0113828
3801_contig0_gene6309	310.511	55.2626	1.6e-05	0.160204	9.98727e-05	111.25	297.435	0.003574	0.297715	0.0120048	328.794	85.4902	1.6e-05	0.164888	9.70356e-05
3801_contig0_gene6310	15.6381	2.17529	0.002202	0.271794	0.00810172	11.6235	11.1242	0.011923	0.365461	0.0326245	7.79231	11.0768	0.00674	0.350988	0.0192029
3801_contig0_gene6311	32.5034	34.3123	0.027904	0.571709	0.048808	68.8441	11.513	0.032654	0.626504	0.052121	4.67651	157.122	0.034836	0.553359	0.0629537
3801_contig0_gene6312	220.714	12.6799	0.004034	0.16605	0.0242939	5.65396	124.09	0.006833	0.168919	0.0404513	105.045	11.6919	0.01371	0.154087	0.0889757
3801_contig0_gene6313	260.384	118.202	0.007533	0.221229	0.0340507	276.528	121.154	0.013082	0.241179	0.0542419	85.7385	143.95	0.006599	0.148102	0.0445571
3801_contig0_gene6315	16.964	14.9335	0.003005	0.433299	0.00693516	21.2859	10.0545	0.006327	0.490449	0.0129004	12.461	25.3171	0.004608	0.430902	0.0106938
3801_contig0_gene6316	14.9812	15.4034	0.041057	0.626334	0.0655513	21.3021	9.21976	0.039296	0.41168	0.0954528	9.89263	15.7614	0.031454	0.296179	0.106199
3801_contig0_gene6317	2.04485	0	0.023286	0.305658	0.0761832	28.0269	0.278252	0.015824	0.379202	0.0417297	0	2.62245	0.039782	0.43576	0.0912934
3801_contig0_gene6318	0	4.59283	0.097215	0.822181	0.11824	34.5536	0.194492	0.020856	0.555518	0.0375433	0.919039	0.455024	0.075401	0.477373	0.15795
3801_contig0_gene6320	234.433	47.195	1.2e-05	0.116427	0.000103069	56.1584	178.527	0.006399	0.255625	0.0250328	131.382	109.478	0.022373	0.436037	0.0513099
3801_contig0_gene6323	12.9634	18.3806	0.040142	0.577463	0.0695144	71.1859	5.12071	0.026489	0.359027	0.07378	9.10877	28.3985	0.023259	0.331613	0.070139
3801_contig0_gene6326	0.198921	4.52433	0.090804	0.713785	0.127215	5.19661	0.076787	0.049591	0.566104	0.0876005	0.436864	2.25952	0.040599	0.504693	0.080443
3801_contig0_gene6330	34.6581	64.6282	0.004882	0.404004	0.012084	43.7137	24.4263	0.009588	0.323819	0.0296091	29.4949	39.1643	0.009166	0.345127	0.0265583
3801_contig0_gene6332	0.2913	7.51868	0.057223	0.680516	0.0840877	28.992	0	0.077468	0.22064	0.351106	0.402919	0	0.075984	0.344149	0.220788
3801_contig0_gene6333	0.0209165	0.0307265	0.071726	0.536182	0.133772	1.36932	0	0.049475	0.335355	0.14753	0	0	0.051063	0.627876	0.0813266
3801_contig0_gene6339	18.5599	45.252	0.005511	0.299459	0.0184032	36.365	12.76	0.006344	0.216744	0.0292696	12.4825	35.6083	0.010113	0.22097	0.0457664
3801_contig0_gene6340	39.364	7.49025	0.024647	0.337069	0.0731215	19.0459	24.2256	0.086571	0.514469	0.168273	14.4575	17.3648	0.019132	0.494111	0.03872
3801_contig0_gene6341	34.3451	5.65378	0.01292	0.326192	0.0396086	2.1123	30.8832	0.008008	0.227803	0.0351532	30.3279	2.78595	0.005192	0.226797	0.0228927
3801_contig0_gene6342	149.321	28.2034	0.003494	0.378649	0.00922754	127.126	70.6018	0.005829	0.306645	0.019009	50.0197	39.6166	0.001184	0.238956	0.00495489
3801_contig0_gene6343	123.216	21.2741	0.007427	0.349427	0.0212548	80.248	78.8161	0.006192	0.227188	0.027255	67.4843	35.9044	0.014504	0.237582	0.0610484
3801_contig0_gene6344	10.9549	17.3082	0.009963	0.545456	0.0182655	13.4529	3.80391	0.013792	0.408229	0.033785	3.29538	33.4381	0.011694	0.374817	0.0311992
3801_contig0_gene6345	104.583	2.43058	0.004742	0.442673	0.0107122	2.8674	118.772	0.014352	0.283848	0.0505623	31.9505	33.0625	0.002276	0.263878	0.0086252
3801_contig0_gene6346	50.2889	55.6031	0.010374	0.36659	0.0282986	45.9858	34.3288	0.01032	0.404647	0.0255037	35.4103	67.3774	0.022437	0.339887	0.0660131
3801_contig0_gene6347	37.591	11.3116	0.00568	0.365081	0.0155582	24.1965	46.5972	0.009369	0.427796	0.0219006	27.1413	24.4039	0.01163	0.451035	0.0257851
3801_contig0_gene6348	68.0585	53.1469	0.010104	0.538209	0.0187734	65.4477	28.3671	0.035963	0.57948	0.0620608	61.7202	33.6905	0.020143	0.430247	0.0468173
3801_contig0_gene6349	30.1441	11.3743	0.001134	0.207749	0.00545851	18.3111	11.1445	0.005218	0.188052	0.0277476	12.7437	11.1989	0.004735	0.223793	0.0211579
3801_contig0_gene6350	302.256	40.3767	0.003558	0.151674	0.0234582	104.336	159.022	0.010613	0.192984	0.0549942	116.35	42.5425	0.005343	0.176227	0.0303189
3801_contig0_gene6351	179.225	75.7361	0.004025	0.487244	0.00826075	77.0036	120.441	0.012248	0.060543	0.202302	198.797	55.171	0.004068	0.331337	0.0122775
3801_contig0_gene6352	8.40235	1.95178	0.025627	0.243864	0.105087	8.39494	1.8016	0.047047	0.225573	0.208567	1.81326	5.30115	0.033188	0.200847	0.16524
3801_contig0_gene6353	23.2424	16.1007	0.001645	0.202123	0.00813861	28.7202	23.0458	0.005679	0.180153	0.0315232	12.2577	12.3395	0.006398	0.16769	0.0381537
3801_contig0_gene6357	3.61157	0.079288	0.007615	0.652345	0.0116733	0.297692	0.0445529	0.004412	0.354201	0.0124562	7.2343	0.812085	0.015939	0.413328	0.0385626
3801_contig0_gene6358	1.64208	1.34525	0.050104	0.351459	0.14256	20.181	1.09204	0.0226	0.406734	0.0555646	0.483934	3.20147	0.061571	0.278043	0.221444
3801_contig0_gene6359	26.663	10.8931	0.002082	0.299596	0.00694936	38.8085	10.0198	0.004075	0.314482	0.0129578	10.8329	16.2446	0.003443	0.401942	0.00856591
3801_contig0_gene6360	13.2563	7.96661	0.023813	0.541102	0.0440083	9.04545	9.96273	0.038712	0.540495	0.0716232	12.4286	9.86599	0.036141	0.663494	0.0544707
3801_contig0_gene6361	225.126	41.8812	0.00891	0.384766	0.0231569	80.0147	125.106	0.012173	0.331258	0.0367478	97.2151	32.9473	0.017063	0.396216	0.0430649
3801_contig0_gene6362	24.9215	13.704	0.003932	0.317247	0.0123941	135.63	28.5673	0.016523	0.45574	0.0362553	27.2329	24.2928	0.018406	0.411103	0.0447722
3801_contig0_gene6363	86.5601	48.0041	0.006825	0.346739	0.0196834	59.1473	39.8804	0.008015	0.102479	0.0782111	27.8279	78.7861	0.012419	0.305931	0.0405941
3801_contig0_gene6364	133.645	27.4927	2e-05	0.198598	0.000100706	17.8853	95.9856	0.003406	0.161014	0.0211534	78.5279	55.2033	0.005228	0.211559	0.0247118
3801_contig0_gene6368	23.6619	3.14889	0.021287	0.412797	0.0515677	8.01369	15.8805	0.024312	0.525233	0.046288	15.7451	5.56023	0.009951	0.566166	0.0175761
3801_contig0_gene6369	7.51229	41.8246	0.008397	0.238824	0.0351598	9.73593	7.69926	0.008887	0.322191	0.027583	10.006	44.8489	0.007247	0.298476	0.02428
3801_contig0_gene6370	280.972	115.558	0.013984	0.126601	0.110457	284.4	145.201	0.006587	0.132612	0.0496712	190.895	176.322	0.005614	0.217327	0.025832
3801_contig0_gene6371	4185.94	170.511	0.003103	0.382515	0.0081121	257.081	2132.65	0.012532	0.190039	0.0659444	1157.99	291.841	0.03453	0.396016	0.0871934
3801_contig0_gene6372	21.9667	4.87746	0.004925	0.405572	0.0121433	22.3854	12.8724	0.004427	0.511646	0.00865247	10.3395	6.59879	0.009211	0.413023	0.0223014
3801_contig0_gene6373	4.033	2.3696	0.002687	0.527191	0.00509682	6.4378	2.55902	0.010214	0.487155	0.0209666	3.54485	13.5319	0.009077	0.440274	0.0206167
3801_contig0_gene6375	9.75043	29.3488	0.028701	0.538265	0.0533213	108.968	0.129165	0.038845	0.58414	0.0664995	1.84436	65.033	0.02627	0.313343	0.0838378
3801_contig0_gene6385	10.5299	19.0741	0.017829	0.32532	0.0548045	20.9055	15.4259	0.027943	0.399562	0.0699341	9.20506	287.362	0.040632	0.618331	0.0657124
3801_contig0_gene6388	182.177	129.24	0.01625	0.503621	0.0322663	100.196	144.881	0.005436	0.394133	0.0137923	128.592	113.308	0.022535	0.433486	0.0519855
3801_contig0_gene6389	95.8138	117.566	0.001874	0.23307	0.0080405	108.938	34.5475	0.00161	0.189689	0.00848758	37.78	67.9944	0.00162	0.310674	0.00521447
3801_contig0_gene6390	26.4404	38.0289	0.018387	0.23909	0.0769041	42.6823	20.0721	0.012686	0.235845	0.0537896	13.9713	79.213	0.010213	0.155044	0.0658716
3801_contig0_gene6392	1374.11	49.0907	0.006569	0.397011	0.0165461	48.1296	157.294	0.007407	0.508078	0.0145785	156.032	59.2166	0.014857	0.532227	0.0279148
3801_contig0_gene6393	690.286	20.7786	0.007124	0.19596	0.0363544	37.8699	489.209	0.012509	0.178288	0.0701618	341.59	31.6202	0.001706	0.399862	0.00426647
3801_contig0_gene6395	24.8655	13.4014	0.013817	0.360763	0.0382994	12.305	20.4365	0.033466	0.531411	0.0629757	12.7968	15.4898	0.032765	0.536981	0.0610171
3801_contig0_gene6397	12.9504	7.75234	0.032243	0.554718	0.058125	36.2297	12.853	0.065132	0.831385	0.0783416	8.49963	17.4999	0.014707	0.560782	0.0262259
3801_contig0_gene6398	189.7	55.2726	0.01082	0.481496	0.0224716	46.2656	29.1099	0.012887	0.476188	0.0270628	34.825	36.6677	0.015625	0.471071	0.0331691
3801_contig0_gene6399	23.3871	22.8742	0.013098	0.361354	0.036247	16.3983	5.77559	0.014053	0.477005	0.0294609	13.6622	36.8419	0.012304	0.401469	0.0306474
3801_contig0_gene6400	5.04585	2.9986	0.016416	0.313396	0.052381	5.91645	2.63406	0.026086	0.386262	0.0675345	3.09501	2.96142	0.028066	0.311115	0.090211
3801_contig0_gene6401	51.7436	19.5023	0.016517	0.20257	0.0815372	17.2846	25.5429	0.009819	0.283613	0.0346211	27.9057	23.1696	0.00887	0.210687	0.0421004
3801_contig0_gene6402	586.83	19.058	0.008627	0.316949	0.0272189	8.32793	615.087	0.005011	0.653654	0.00766614	301.401	46.0729	0.015505	0.349045	0.0444212
3801_contig0_gene6403	64.7426	47.2187	0.005377	0.269341	0.0199635	50.7548	17.5067	0.003137	0.367387	0.00853868	8.74111	161.23	0.011273	0.258251	0.0436513
3801_contig0_gene6404	51.7213	8.70294	0.023048	0.502274	0.0458873	46.0097	3.30177	0.027224	0.426518	0.0638285	4.0083	6.0029	0.031252	0.553865	0.0564253
3801_contig0_gene6405	9.44466	5.62081	0.002653	0.522541	0.00507711	13.6562	8.34971	0.008525	0.471786	0.0180696	3.91513	12.3503	0.019717	0.557003	0.0353984
3801_contig0_gene6409	9.57391	59.2272	0.033318	0.410763	0.0811125	3.85807	3.57962	0.033542	0.4337	0.0773392	0	3.13374	0.020276	1.03239	0.0196399
3801_contig0_gene6410	12.6122	4.72679	0.002761	0.12946	0.0213271	15.9861	1.17131	0.004938	0.081995	0.0602232	1.19062	0.911128	0.004256	0.169407	0.0251229
3801_contig0_gene6413	134.478	20.4337	0.004326	0.373573	0.0115801	29.7002	21.3962	0.006284	0.586995	0.0107054	22.2235	75.854	0.01406	0.195881	0.0717783
3801_contig0_gene6414	244.719	86.2314	4e-05	0.403622	9.91026e-05	106.441	319.223	0.00157	0.204248	0.00768673	300.23	72.354	0.003212	0.308476	0.0104125
3801_contig0_gene6415	387.146	99.3389	0.024831	0.430788	0.0576409	72.7426	333.482	0.020012	0.479591	0.0417272	265.265	163.945	0.009851	0.247876	0.0397416
3801_contig0_gene6416	20.9787	56.4211	0.005416	0.251679	0.0215195	35.4701	20.5444	0.012775	0.326812	0.0390898	21.2513	26.4479	0.008298	0.207372	0.040015
3801_contig0_gene6417	8.68454	4.04929	0.030545	0.563887	0.0541687	25.0054	8.70904	0.022845	0.535482	0.0426625	9.13874	6.92478	0.015318	0.450792	0.0339802
3801_contig0_gene6418	145.194	32.8786	1.7e-05	0.170757	9.95567e-05	25.0651	58.5926	0.00356	0.265752	0.0133959	75.4528	16.011	0.004699	0.228867	0.0205316
3801_contig0_gene6419	7.67928	5.42621	0.010032	0.419645	0.0239059	18.5661	12.4999	0.017124	0.514194	0.0333026	7.45019	8.21824	0.024355	0.398039	0.0611875
3801_contig0_gene6420	10.2681	13.2651	0.012455	0.545293	0.0228409	9.58139	7.21169	0.022278	0.622388	0.0357944	5.62186	13.4451	0.014036	0.632847	0.0221791
3801_contig0_gene6421	250.968	30.9527	0.005138	0.204595	0.025113	99.2639	196.762	0.008679	0.336744	0.0257733	185.329	27.1637	0.003201	0.503296	0.00636007
3801_contig0_gene6422	1781.96	138.957	2.3e-05	0.232925	9.87442e-05	152.693	1078.56	0.012184	0.248106	0.049108	627.146	253.182	0.003846	0.178461	0.0215509
3801_contig0_gene6423	18.9347	42.6651	0.021319	0.611861	0.0348429	109.98	10.5245	0.033169	0.696345	0.047633	9.8667	36.9386	0.02853	0.621184	0.0459284
3801_contig0_gene6424	60.7458	25.4278	0.011298	0.159296	0.0709246	84.6919	139.541	0.01569	0.56578	0.0277316	39.297	29.9234	0.01681	0.489537	0.0343386
3801_contig0_gene6425	26.2537	46.3047	0.008881	0.159159	0.0557995	71.2117	15.8651	0.009995	0.148071	0.0675014	14.0269	20.2863	0.005068	0.169873	0.0298341
3801_contig0_gene6427	19.4139	33.6369	0.019651	0.414207	0.0474425	42.732	14.8248	0.013643	0.330414	0.0412906	18.8204	20.8411	0.02059	0.458084	0.0449481
3801_contig0_gene6428	58.7571	49.1525	0.002071	0.193208	0.010719	55.8559	62.6265	0.004651	0.325121	0.0143054	57.0273	45.7691	0.005122	0.392635	0.0130452
3801_contig0_gene6429	12.019	20.9827	0.01809	0.710809	0.0254499	22.8592	15.0005	0.027043	0.486667	0.0555678	9.60571	17.7077	0.021079	0.420819	0.0500904
3801_contig0_gene6431	8.01303	217.277	0.011457	0.245769	0.0466169	197.841	11.7465	0.013717	0.362418	0.0378486	9.3975	239.782	0.030945	0.241286	0.12825
3801_contig0_gene6433	1.11472	0.785661	0.004314	0.144738	0.0298056	25.7847	1.36305	0.034127	0.297561	0.114689	0.311317	1.27349	0.041828	0.259844	0.160974
3801_contig0_gene6434	0.89342	0.290035	0.006144	0.229595	0.0267602	2.16877	3.96823	0.019252	0.439946	0.0437599	2.80485	1.31596	0.018563	0.157761	0.117665
3801_contig0_gene6437	21.3698	20.4207	0.007694	0.331771	0.0231907	13.8962	12.5269	0.008376	0.392523	0.0213389	9.18437	19.498	0.006401	0.215504	0.0297025
3801_contig0_gene6438	25.208	30.8607	0.001318	0.305236	0.00431797	43.9587	16.2081	0.002513	0.319993	0.0078533	15.6264	24.1609	0.002169	0.211738	0.0102438
3801_contig0_gene6439	0	6.67137	0.011606	0.412508	0.0281352	2.36629	1.24584	0.014722	0.244411	0.0602346	0.972639	55.6649	0.028435	0.237616	0.119668
3801_contig0_gene6440	31.0622	56.3069	0.011232	0.421534	0.0266455	26.9101	22.7625	0.01194	0.360473	0.0331231	35.0719	15.6485	0.016409	0.218484	0.0751039
3801_contig0_gene6441	49.9729	35.5134	0.005836	0.426143	0.0136949	71.1019	17.5848	0.009691	0.542178	0.0178742	22.1272	34.6598	0.006128	0.359812	0.0170311
3801_contig0_gene6444	18.2309	36.265	0.021398	0.528553	0.0404841	18.5852	14.335	0.023881	0.473275	0.050459	19.1955	12.1417	0.019652	0.399979	0.0491326
3801_contig0_gene6445	32.6083	22.9598	0.005169	0.316503	0.0163316	54.6932	18.0387	0.008791	0.322837	0.0272305	16.5688	25.5822	0.008104	0.329923	0.0245633
3801_contig0_gene6446	32.6991	167.6	0.021754	0.569279	0.0382132	74.688	37.2295	0.020554	0.588832	0.0349064	26.746	102.924	0.017926	0.596696	0.0300421
3801_contig0_gene6447	59.5228	14.9324	0.008975	0.754989	0.0118876	40.5783	46.4633	0.018436	0.484803	0.0380278	43.6228	26.353	0.01328	0.595786	0.0222899
3801_contig0_gene6448	14.3008	7.4163	0.001471	0.287268	0.00512065	14.839	10.8878	0.002588	0.291631	0.00887423	8.64443	12.6284	0.004213	0.267388	0.0157561
3801_contig0_gene6449	258.608	20.0607	0.075163	1.11879	0.0671822	68.1368	66.0099	0.034095	0.90309	0.0377537	42.3437	63.3134	0.034695	1.31125	0.0264594
3801_contig0_gene6450	48.6579	163.398	0.006217	0.276934	0.0224494	348.638	23.7919	0.015057	0.303715	0.0495761	25.2238	137.388	0.017454	0.227798	0.0766205
3801_contig0_gene6451	136.682	49.5255	0.006673	0.497232	0.0134203	53.6466	70.0179	0.014983	0.553511	0.027069	66.9887	44.05	0.007775	0.344641	0.0225597
3801_contig0_gene6452	502.597	104.105	0.001485	0.135997	0.0109194	107.109	374.302	0.00444	0.172716	0.0257069	403.797	113.553	0.002906	0.129785	0.0223909
3801_contig0_gene6453	984.235	132.905	0.004131	0.471558	0.00876032	49.9421	164.193	0.008171	0.367544	0.0222314	274.575	121.334	0.003966	0.361225	0.0109793
3801_contig0_gene6454	103.231	65.8432	0.004887	0.172688	0.0282996	123.174	62.3226	0.00831	0.296991	0.0279806	17.1945	100.146	0.007941	0.194596	0.0408076
3801_contig0_gene6456	77.9758	31.4658	3.8e-05	0.380457	9.98799e-05	24.4414	69.1503	3e-05	0.295461	0.000101536	66.0949	23.5733	4.5e-05	0.449419	0.000100129
3801_contig0_gene6457	474.597	38.4809	2.1e-05	0.211746	9.91754e-05	129.473	193.119	0.006217	0.331115	0.018776	179.176	94.7869	0.003132	0.228284	0.0137198
3801_contig0_gene6460	96.0964	132.807	0.002253	0.151004	0.0149201	173.882	50.3018	0.00454	0.265307	0.0171123	51.1272	130.791	0.005313	0.226828	0.023423
3801_contig0_gene6461	73.3877	22.9203	0.00592	0.417466	0.0141808	37.2573	40.7074	0.009967	0.401677	0.0248135	36.9136	19.2639	0.00871	0.393972	0.0221082
3801_contig0_gene6462	39.8144	55.7994	0.024683	0.353322	0.0698598	113.433	25.4859	0.051845	0.349662	0.148272	24.5074	37.7561	0.037361	0.233911	0.159723
3801_contig0_gene6463	13954.9	903.941	2e-06	0.022965	8.7089e-05	1056.25	4705.02	0.02309	0.195131	0.118331	4746.25	912.098	1e-06	2e-06	0.5
3801_contig0_gene6464	3.51668	5.90936	0.009018	0.179033	0.0503706	1.09832	2.6237	0.014774	0.276123	0.0535051	12.3863	6.90288	0.018932	0.273606	0.0691944
3801_contig0_gene6468	11.7981	11.277	0.017258	0.445833	0.0387096	12.0854	3.95901	0.019868	0.461898	0.0430138	2.04834	10.3502	0.016495	0.297436	0.0554573
3801_contig0_gene6469	65.515	27.1825	0.003182	0.431778	0.00736953	42.0245	23.4211	0.010791	0.358168	0.0301283	18.9608	12.2501	0.008316	0.192202	0.043267
3801_contig0_gene6471	64.3806	35.739	0.001686	0.514238	0.00327864	42.7058	34.464	0.016318	0.528627	0.0308686	29.0478	48.1516	0.018691	0.305846	0.0611125
3801_contig0_gene6472	45.5062	41.3211	0.001266	0.197175	0.00642069	68.2314	46.2893	1.6e-05	0.157172	0.000101799	35.6072	70.1073	0.001272	0.180541	0.00704549
3801_contig0_gene6473	42.7636	140.708	0.003642	0.151861	0.0239825	39.0472	40.0302	0.004074	0.148543	0.0274264	32.9833	99.2401	0.003406	0.18505	0.0184058
3801_contig0_gene6474	272.864	29.373	0.004355	0.483394	0.00900921	55.3179	72.3364	0.011777	0.576326	0.0204346	71.312	14.0682	0.016056	0.549223	0.029234
3801_contig0_gene6476	35.2038	5.69955	0.006893	0.366328	0.0188165	24.28	22.0787	0.006539	0.349756	0.0186959	16.046	10.9693	0.010994	0.362799	0.0303033
3801_contig0_gene6477	46.1148	14.7915	0.005557	0.366022	0.0151821	37.3352	31.1788	0.009024	0.353921	0.0254972	20.0942	20.56	0.006508	0.360067	0.0180744
3801_contig0_gene6479	92.196	13.0697	0.002767	0.250127	0.0110624	43.7697	37.7846	0.004878	0.346475	0.0140789	31.2998	28.6644	0.004925	0.36495	0.013495
3801_contig0_gene6480	3.59424	1.97257	0.020493	0.824926	0.0248422	4.43285	4.10453	0.025037	0.830929	0.0301313	1.74579	2.98591	0.029283	0.528462	0.0554117
3801_contig0_gene6481	96.0906	30.4463	0.001932	0.198809	0.00971787	43.2801	72.8914	0.009537	0.240194	0.0397054	82.149	17.3948	0.004602	0.263812	0.0174442
3801_contig0_gene6482	26.6997	26.9475	0.002936	0.280022	0.0104849	33.1208	25.8175	0.00839	0.270609	0.0310041	22.9208	26.4375	0.006755	0.283891	0.0237943
3801_contig0_gene6483	33.9846	41.1885	0.01715	0.337571	0.0508041	45.0391	93.5674	0.018331	0.421253	0.0435154	31.1482	32.254	0.017648	0.432209	0.0408321
3801_contig0_gene6484	78.3107	15.8431	0.018874	0.671037	0.0281266	62.0231	9.24956	0.023887	0.496925	0.0480696	40.1372	31.4456	0.03773	0.716148	0.0526846
3801_contig0_gene6489	68.264	43.0215	0.006933	0.376761	0.0184016	74.5877	70.158	0.013502	0.4192	0.032209	57.0861	19.2921	0.016559	0.429636	0.0385419
3801_contig0_gene6490	181.14	39.4493	0.001707	0.210706	0.00810134	42.8707	105.674	0.000846	0.218106	0.00387885	131.837	31.6049	2.1e-05	0.211739	9.91787e-05
3801_contig0_gene6491	104.812	25.7289	0.018291	0.218694	0.0836374	78.926	131.919	0.024564	0.233895	0.105021	42.4055	27.7104	0.003527	0.105494	0.0334332
3801_contig0_gene6492	43.1366	2.05973	0.01032	0.366406	0.0281655	0.700474	10.4413	0.006241	0.227734	0.0274048	15.1683	1.21641	0.011115	0.157953	0.070369
3801_contig0_gene6493	80.1603	20.6299	0.002459	0.463067	0.00531025	53.2871	35.8519	0.007798	0.345419	0.0225755	34.4088	24.9702	0.006293	0.255095	0.0246692
3801_contig0_gene6494	34.1267	11.1742	0.011741	0.438019	0.0268048	28.0513	2.17719	0.017156	0.427439	0.0401367	2.61525	4.40174	0.016089	0.592314	0.027163
3801_contig0_gene6495	24.1878	4.15983	0.017498	0.560077	0.0312421	10.33	35.4301	0.008693	0.342215	0.0254022	32.3492	3.0909	0.003766	0.580136	0.00649158
3801_contig0_gene6496	135.714	166.878	0.001503	0.332545	0.00451969	38.9199	103.786	0.006244	0.246395	0.0253414	70.4238	36.1008	0.010445	0.376988	0.0277065
3801_contig0_gene6499	74.5384	24.3643	0.024136	0.421447	0.0572694	57.4047	91.8559	0.037364	0.257621	0.145035	113.385	39.8404	0.06581	0.415466	0.1584
3801_contig0_gene6500	28.2977	19.3973	0.015178	0.673789	0.0225263	125.395	18.9424	0.020121	0.497612	0.0404351	30.4023	29.0231	0.029897	0.683194	0.0437606
3801_contig0_gene6502	52.5503	36.2554	0.002893	0.334165	0.0086574	36.8889	9.6369	0.004237	0.329757	0.0128489	14.7561	46.737	0.006889	0.328871	0.0209474
3801_contig0_gene6503	22.2679	37.2251	0.020673	0.498887	0.0414382	57.7069	20.2075	0.012294	0.700459	0.0175513	16.1858	37.848	0.023001	0.619537	0.0371261
3801_contig0_gene6505	2.10115	2.43843	0.034765	0.318544	0.109137	17.7318	0.0429867	0.033956	0.435467	0.0779761	0.325183	2.79076	0.031142	0.245875	0.126658
3801_contig0_gene6506	91.1158	20.5722	0.019135	0.526845	0.03632	89.4673	57.7061	0.015534	0.335335	0.0463238	45.8785	32.2802	0.038126	0.268678	0.141902
3801_contig0_gene6507	45.6697	4.66344	0.00745	0.342844	0.02173	17.5757	26.3234	0.002779	0.347804	0.00799013	23.2943	7.37163	0.005409	0.306881	0.0176257
3801_contig0_gene6508	22.254	4.10414	0.054116	1.2725	0.0425274	16.0343	58.2653	0.027657	0.684682	0.0403939	18.5791	7.75607	0.039198	1.15644	0.0338953
3801_contig0_gene6509	28.4767	9.10264	0.01232	0.532213	0.0231486	27.1307	7.48675	0.013412	0.413513	0.0324343	10.2343	6.19892	0.008689	0.415096	0.0209325
3801_contig0_gene6510	8.54734	12.5306	0.017752	0.294371	0.0603049	29.7928	15.2035	0.027456	0.342357	0.080197	18.7785	89.9814	0.022122	0.244564	0.0904549
3801_contig0_gene6511	18.1212	4.78685	0.020474	0.461238	0.0443892	12.4148	13.4835	0.034804	0.492002	0.0707395	7.22382	6.81469	0.028143	0.442204	0.0636426
3801_contig0_gene6512	23.4702	27.4591	0.011428	0.369405	0.0309362	38.9992	29.164	0.01419	0.505258	0.0280847	25.7102	19.7184	0.014674	0.460019	0.0318987
3801_contig0_gene6515	5.42702	12.2888	0.010668	0.645646	0.016523	38.7893	0.303532	0.011246	0.789284	0.0142484	3.47629	11.0201	0.023733	0.133374	0.177943
3801_contig0_gene6517	31.8464	18.4309	0.010059	0.371844	0.0270517	35.7427	25.7682	0.011564	0.62828	0.0184058	22.8007	15.8788	0.008681	0.465117	0.0186641
3801_contig0_gene6518	9.15783	8.77546	0.00427	0.387734	0.0110127	33.9182	13.3176	0.007426	0.283727	0.026173	8.73555	16.218	0.004563	0.326252	0.0139861
3801_contig0_gene6519	15254.6	520.472	5.7e-05	0.573125	9.94547e-05	406.144	1929.44	0.023049	0.196323	0.117403	2403.91	254.144	0.03276	0.481835	0.0679901
3801_contig0_gene6521	77.8465	27.7774	0.003666	0.101779	0.0360192	62.8523	71.5183	2.4e-05	0.239556	0.000100185	55.1057	62.6014	1.7e-05	0.168191	0.000101076
3801_contig0_gene6522	8.08168	4.15732	0.023048	0.620463	0.0371465	14.4266	4.13487	0.034306	0.507621	0.0675819	2.91743	31.7134	0.025012	0.407589	0.0613657
3801_contig0_gene6523	78.5017	9.51428	0.034979	0.705578	0.049575	18.3566	52.3319	0.01448	0.455106	0.0318168	53.5633	33.021	0.013011	0.46916	0.0277325
3801_contig0_gene6524	154.482	31.2444	0.016357	0.463054	0.0353242	36.7718	198.471	0.023476	0.349075	0.067252	76.8291	82.2437	0.026505	0.247196	0.107223
3801_contig0_gene6525	22.367	6.76265	0.023892	0.330067	0.0723853	33.1167	18.7887	0.028503	0.383963	0.0742337	14.4286	25.8207	0.019639	0.369796	0.0531077
3801_contig0_gene6527	21.0568	63.5439	0.016999	0.397655	0.0427481	57.8523	17.7753	0.013471	0.501763	0.0268473	17.9679	42.8011	0.01636	0.294064	0.0556341
3801_contig0_gene6528	613.419	1446.53	0.005453	0.353807	0.0154124	1032.88	319.84	0.015323	0.54269	0.0282353	216.594	1988.26	0.024318	0.512456	0.0474538
3801_contig0_gene6531	8.89507	20.7889	0.003166	0.473097	0.00669207	29.4455	4.42892	0.004865	0.600964	0.00809533	5.64177	18.8541	0.00683	0.186043	0.0367119
3801_contig0_gene6532	74.5766	44.1288	0.016514	0.602402	0.0274136	19.9056	2.46175	0.018481	0.138523	0.133415	18.8997	0.789111	0.011658	0.443734	0.0262725
3801_contig0_gene6533	1340.66	707.524	0.007962	0.253631	0.0313921	739.965	577.33	0.020367	0.473259	0.0430356	270.715	406.587	0.015689	0.387245	0.0405144
3801_contig0_gene6536	249.836	70.1963	0.001458	0.380628	0.00383051	108.087	88.7324	0.002837	0.350413	0.00809616	78.5109	47.808	3.2e-05	0.318457	0.000100485
3801_contig0_gene6537	11.6627	10.2974	0.001563	0.644799	0.00242401	12.9641	3.24109	0.003123	0.469219	0.00665574	4.89217	17.1794	0.008014	0.581228	0.013788
3801_contig0_gene6538	9.65364	4.87027	0.015645	0.48204	0.0324558	21.0338	0.387655	0.01825	0.531854	0.0343139	0.998018	4.43161	0.01239	0.516867	0.0239714
3801_contig0_gene6539	14.4951	24.1279	0.021846	0.543094	0.0402251	52.8663	4.97401	0.040241	0.511237	0.078713	9.47658	80.8112	0.033797	0.363824	0.0928938
3801_contig0_gene6540	15.9751	12.2615	0.01806	0.918011	0.019673	19.4774	14.7848	0.038275	0.950804	0.0402554	16.2398	18.5853	0.022905	0.563444	0.0406518
3801_contig0_gene6541	57.1046	34.786	0.011096	0.263042	0.0421834	70.0284	27.906	0.007612	0.568515	0.0133893	32.4365	40.0861	0.006329	0.677083	0.00934745
3801_contig0_gene6553	211.551	5.95429	0.006897	0.64567	0.0106819	36.0212	81.6465	0.012293	0.770298	0.0159588	65.9393	6.0706	0.004476	0.640423	0.00698913
3801_contig0_gene6555	7.2521	10.5633	0.00946	0.375944	0.0251633	10.1953	1.31484	0.015861	0.51412	0.0308508	0.127242	10.9121	0.012336	0.515722	0.0239199
3801_contig0_gene6562	0.60253	0.48976	0.013063	0.582454	0.0224275	0.979921	0.552899	0.021451	0.467621	0.0458726	1.56545	0.451931	0.022264	0.406626	0.054753
3801_contig0_gene6563	0	9.81294	0.012166	0.245614	0.049533	49.771	342.604	0.021582	0.519186	0.0415689	19.1172	213.665	0.01981	0.351136	0.0564169
3801_contig0_gene6566	164.515	77.2797	0.00066	0.409067	0.00161343	81.2276	100.736	0.006271	0.282013	0.0222366	96.6101	51.4948	0.005481	0.376741	0.0145485
3801_contig0_gene6567	146.731	29.771	0.006433	0.597376	0.0107688	79.4284	60.7973	0.029863	0.478338	0.0624307	23.5517	39.3189	0.027517	0.446273	0.0616596
3801_contig0_gene6568	10.2036	3.3781	0.01386	0.562369	0.0246457	14.7962	7.40083	0.031562	0.595143	0.0530326	4.15718	5.59298	0.073613	0.680399	0.108191
3801_contig0_gene6569	11.107	1.60103	0.017597	0.467002	0.0376808	8.38778	4.59115	0.032866	0.390626	0.0841367	4.21945	5.68153	0.023035	0.369326	0.0623704
3801_contig0_gene6570	20.5736	13.471	0.004462	0.20044	0.022261	23.7697	13.7403	0.014469	0.265664	0.0544635	9.11223	125.048	0.011553	0.175734	0.0657414
3801_contig0_gene6572	46.794	21.5682	0.005372	0.307139	0.0174905	38.8785	40.5917	0.009048	0.284331	0.0318221	34.3079	20.8993	0.009121	0.424429	0.02149
3801_contig0_gene6574	19.3318	27.7458	0.009554	0.494329	0.0193272	22.3025	11.8416	0.017284	0.470759	0.0367152	15.0863	21.487	0.01566	0.441292	0.0354867
3801_contig0_gene6575	106.901	30.4208	0.007574	0.469211	0.016142	23.1524	28.6135	0.010197	0.286426	0.0356008	30.7695	19.342	0.004805	0.68068	0.00705912
3801_contig0_gene6576	11.6945	21.6577	0.007235	0.49426	0.014638	14.8657	4.61084	0.021155	0.576127	0.0367193	6.17793	16.2651	0.032957	0.698441	0.0471865
3801_contig0_gene6577	507.876	73.9115	0.016027	0.46153	0.0347258	117.853	189.864	0.014004	0.737484	0.0189889	185.306	34.6882	0.023622	0.674844	0.0350036
3801_contig0_gene6578	0.0811269	0.150105	0.024694	0.372053	0.0663723	0.228766	0	0.026003	0.471082	0.0551985	0.102988	0.13199	0.048732	0.42694	0.114143
3801_contig0_gene6579	40.1613	336.575	0.006694	0.152759	0.0438207	482.97	21.1546	0.008911	0.167638	0.0531562	26.4478	255.246	0.00907	0.134496	0.0674369
3801_contig0_gene6580	83.8467	14.0253	0.006123	0.245856	0.0249048	15.1252	56.2458	0.014704	0.183108	0.0803023	47.0386	15.4091	0.015873	0.299562	0.0529874
3801_contig0_gene6583	545.627	145.426	0.008975	0.110473	0.0812416	353.161	332.241	0.004174	0.084765	0.049242	301.069	153.534	0.005248	0.141556	0.0370737
3801_contig0_gene6584	195.63	42.0438	1.8e-05	0.179436	0.000100314	119.86	128.764	1.5e-05	0.145504	0.00010309	137.231	50.5262	0.003056	0.158469	0.0192845
3801_contig0_gene6585	70.2329	46.1086	0.033711	0.644807	0.0522808	33.9469	40.5969	0.033946	0.467324	0.0726391	52.1786	18.3468	0.039295	0.884113	0.0444457
3801_contig0_gene6586	124.592	11.3176	0.007712	0.263569	0.0292599	8.33288	64.4359	0.013952	0.187205	0.0745279	65.8051	6.89317	0.008309	0.162137	0.0512468
3801_contig0_gene6588	151.138	21.7677	0.010348	0.161521	0.064066	189.384	14.5175	0.008365	0.64903	0.0128885	5.32777	197.945	0.048297	0.606437	0.0796406
3801_contig0_gene6589	23.1925	14.0044	0.007268	0.478346	0.015194	16.8389	15.574	0.0084	0.38023	0.0220919	9.73157	35.1663	0.015366	0.369892	0.0415419
3801_contig0_gene6590	30.4236	8.86535	0.021052	0.438854	0.0479704	27.4672	21.2888	0.026544	0.482933	0.0549641	16.8338	22.8976	0.021972	0.632424	0.0347425
3801_contig0_gene6591	12.1515	3.1994	0.056483	0.449783	0.125578	11.8548	18.8768	0.065628	0.305331	0.214941	2.77128	13.3133	0.09666	0.363763	0.265722
3801_contig0_gene6592	17.7712	20.8942	0.032379	0.708046	0.0457301	24.3101	26.082	0.020154	0.534106	0.0377341	12.176	23.0614	0.027334	0.58001	0.0471268
3801_contig0_gene6593	68.3303	233.839	0.00224	0.331073	0.00676588	80.032	30.9645	0.005469	0.306469	0.0178452	64.4399	116.253	0.00442	0.38513	0.0114766
3801_contig0_gene6594	26.5155	32.2702	0.026814	0.438965	0.0610846	30.3402	10.4661	0.03662	0.476934	0.0767821	12.2507	16.9106	0.027462	0.42892	0.0640259
3801_contig0_gene6595	45.3162	291.993	0.000943	0.346959	0.0027179	120.084	37.7757	0.013231	0.262858	0.0503352	44.0826	218.636	0.004596	0.281557	0.0163235
3801_contig0_gene6596	28.1117	7.14811	0.012561	0.293858	0.0427451	10.7682	13.5926	0.019913	0.400083	0.0497722	12.6726	7.56338	0.014179	0.404781	0.0350288
3801_contig0_gene6597	12.8067	18.8315	0.008714	0.341909	0.0254863	41.4889	8.07469	0.009262	0.191229	0.0484341	8.02381	12.3684	0.017835	0.276005	0.0646184
3801_contig0_gene6599	0.471675	2.10661	0.014735	0.510231	0.0288791	14.1222	0.11695	0.019892	0.645104	0.0308353	0.590667	0.501014	0.013154	0.645072	0.0203915
3801_contig0_gene6600	1.60724	6.07194	0.010205	0.235278	0.0433742	1.92528	14.5875	0.03331	0.274389	0.121397	9.24324	7.47379	0.02473	0.295062	0.0838129
3801_contig0_gene6601	0.859656	8.38643	0.004034	0.27411	0.0147167	8.99626	3.24545	0.014879	0.258278	0.0576085	12.1137	1.22026	0.008885	0.251665	0.0353049
3801_contig0_gene6603	8.74399	6.83541	0.005046	0.420619	0.0119966	12.1938	5.1169	0.004595	0.368491	0.0124698	3.88852	13.3659	0.006392	0.304684	0.0209791
3801_contig0_gene6605	26.2406	25.2629	0.018456	0.433888	0.0425363	47.1929	16.2767	0.031803	0.438702	0.0724934	15.4363	24.6992	0.019743	0.308433	0.0640107
3801_contig0_gene6606	151.135	119.379	0.008673	0.351945	0.0246431	141.693	116.256	0.010888	0.226076	0.0481608	65.2385	171.846	0.007421	0.154845	0.0479253
3801_contig0_gene6607	37.6644	27.4739	0.009273	0.646217	0.0143497	45.882	21.5609	0.017382	0.591802	0.0293713	22.3994	36.5476	0.006394	0.431448	0.0148199
3801_contig0_gene6608	670.934	82.2175	0.007449	0.212849	0.0349966	135.437	300.103	0.014366	0.448249	0.0320492	210.773	88.8337	0.00746	0.249513	0.0298982
3801_contig0_gene6609	14.7009	27.798	0.014725	0.28725	0.051262	92.8895	7.07962	0.024278	0.307855	0.0788618	10.6053	24.972	0.0281	0.272481	0.103126
3801_contig0_gene6610	108.797	3.62537	0.004573	0.379283	0.012057	48.6862	7.8909	0.016588	0.309198	0.0536485	31.3774	4.95027	0.008806	0.300696	0.0292854
3801_contig0_gene6611	202.422	29.5778	0.013464	0.190964	0.0705054	28.485	49.0033	0.025159	0.346962	0.0725123	61.3737	15.4846	0.011954	0.142696	0.0837725
3801_contig0_gene6612	41.5438	20.9376	0.009672	0.456998	0.0211642	53.1022	30.4548	0.012007	0.631958	0.0189997	22.094	37.0946	0.017125	0.326415	0.0524639
3801_contig0_gene6614	0.373939	12.5803	0.007732	0.514388	0.0150315	38.035	0.0736841	0.022053	0.406289	0.0542791	0.413505	1.08751	0.020327	0.343048	0.0592541
3801_contig0_gene6615	33.6012	32.2602	0.002014	0.306901	0.00656238	54.9987	19.9229	0.003356	0.241487	0.0138972	15.2749	34.2497	0.00339	0.15985	0.0212074
3801_contig0_gene6616	345.34	83.3287	1.7e-05	0.173674	9.78845e-05	53.0051	168.266	0.008903	0.269172	0.0330755	212.277	81.3793	0.000992	0.202892	0.0048893
3801_contig0_gene6617	40.7244	19.5504	0.000626	0.32698	0.00191449	77.8741	14.2062	0.005064	0.210552	0.0240511	13.4524	30.0382	0.005089	0.173406	0.0293473
3801_contig0_gene6619	60.3686	49.196	0.00277	0.49369	0.00561081	135.607	36.7522	0.018661	0.292416	0.0638166	29.2846	48.5461	0.012782	0.356491	0.035855
3801_contig0_gene6620	23.6008	34.8657	0.009932	0.453506	0.0219005	41.8226	9.75973	0.013503	0.452459	0.0298436	15.5537	25.8714	0.012615	0.446166	0.0282742
3801_contig0_gene6621	277.612	219.801	1.6e-05	0.164375	9.73384e-05	405.438	142.763	0.012088	0.176053	0.0686611	130.21	253.457	1.3e-05	0.13421	9.68631e-05
3801_contig0_gene6622	126.765	92.4148	0.030447	0.28534	0.106704	58.7662	82.5891	0.016476	0.326046	0.0505327	90.8236	59.1866	0.013603	0.202396	0.0672098
3801_contig0_gene6623	130.815	104.079	0.001637	0.129907	0.0126013	472.247	41.5485	0.004464	0.142324	0.0313651	34.2612	139.454	0.000922	0.237397	0.00388379
3801_contig0_gene6626	0.16337	0.0207385	0.006795	0.656719	0.0103469	0.743649	0.137176	0.007303	0.667975	0.010933	0.141133	0.0985759	0.007835	0.564615	0.0138767
3801_contig0_gene6629	2931.22	383.481	0.010698	0.344587	0.0310459	590.758	832.853	0.002641	0.158238	0.01669	851.045	241.396	0.009962	0.045583	0.218546
3801_contig0_gene6630	34.9026	13.2139	0.005604	0.287389	0.0194997	27.4447	25.9912	0.010499	0.273441	0.0383959	14.8861	9.34228	0.007887	0.244129	0.0323067
3801_contig0_gene6631	301.921	114.877	3.1e-05	0.307262	0.000100891	57.8258	198.009	0.003205	0.269152	0.0119078	438.064	102.381	0.003206	0.360521	0.00889269
3801_contig0_gene6633	18.875	14.4103	0.011404	0.582855	0.0195658	11.0565	5.0658	0.017825	0.515679	0.0345661	7.28167	6.55862	0.016339	0.313312	0.0521493
3801_contig0_gene6634	9.73771	6.90314	0.010519	0.479089	0.0219563	11.0259	11.6071	0.008397	0.410479	0.0204566	11.2376	2.24177	0.012939	0.341798	0.0378557
3801_contig0_gene6635	0	0.0637171	0.023848	0.351306	0.0678838	0.985382	0.0605335	0.068903	0.413697	0.166554	0.115837	1.01133	0.013461	0.505321	0.0266385
3801_contig0_gene6636	336.772	35.3242	0.009381	0.193512	0.0484776	14.8697	44.0865	0.003643	0.169515	0.0214907	166.221	4.16981	0.007194	0.443941	0.0162049
3801_contig0_gene6637	36.7977	35.4434	0.01799	0.509293	0.0353235	192.78	9.71544	0.031829	0.382926	0.0831205	25.1223	93.1274	0.072999	0.38746	0.188404
3801_contig0_gene6638	30.0884	20.5569	0.002844	0.535081	0.00531508	103.139	19.1735	0.020939	0.550186	0.038058	64.9877	12.4385	0.011655	0.253263	0.0460194
3801_contig0_gene6641	0.0525689	0.586488	0.011728	0.326685	0.0359	15.4372	0.940371	0.003937	0.403016	0.00976884	3.84968	0.404635	0.009441	0.465834	0.0202669
3801_contig0_gene6642	1.28046	1.19321	0.016129	0.349589	0.046137	0.307996	0	0.020543	0.310217	0.0662214	0.264026	0	0.030923	0.371649	0.0832049
3801_contig0_gene6643	118.158	16.7238	0.0197	0.330645	0.0595805	14.5276	72.728	0.011105	0.312172	0.0355733	62.9835	17.1087	0.011071	0.189588	0.058395
3801_contig0_gene6644	103.715	31.5712	0.001991	0.17943	0.0110962	19.5312	64.7676	0.013078	0.36764	0.0355728	115.695	4.35028	0.001801	0.366123	0.00491911
3801_contig0_gene6645	311.852	37.9324	0.004486	0.265952	0.0168677	169.562	150.892	0.008538	0.325888	0.0261992	125.733	43.4622	0.009543	0.204225	0.0467279
3801_contig0_gene6646	70.1262	21.5338	0.00244	0.306027	0.00797315	39.4515	31.7589	0.009584	0.301262	0.0318128	21.9212	32.5089	0.006658	0.086802	0.0767033
3801_contig0_gene6647	599.059	57.7221	1.7e-05	0.168424	0.000100936	134.276	370.755	0.00383	0.301956	0.012684	344.197	68.6294	0.001896	0.218864	0.00866291
3801_contig0_gene6648	21.9384	28.0935	0.009331	0.322059	0.028973	41.0033	15.7122	0.007048	0.358023	0.0196859	14.6717	48.4246	0.00986	0.251303	0.0392355
3801_contig0_gene6649	25.3886	41.7946	0.00436	0.170786	0.025529	39.1173	12.8791	0.008882	0.222292	0.0399565	23.6401	24.9154	0.010435	0.209289	0.0498593
3801_contig0_gene6650	316.118	99.8283	0.00282	0.319979	0.00881308	141.685	153.169	0.006181	0.183224	0.0337347	248.484	115.539	0.00739	0.276183	0.0267576
3801_contig0_gene6651	1068.25	80.1129	0.003459	0.355468	0.00973083	92.9402	330.008	0.003614	0.229988	0.0157139	250.557	76.9899	0.010547	0.372855	0.0282871
3801_contig0_gene6652	41.0859	13.9155	0.002972	0.349441	0.00850501	15.5687	27.4781	0.003893	0.296737	0.0131194	37.1205	10.1315	0.007318	0.291565	0.025099
3801_contig0_gene6653	20.0258	14.3781	0.002129	0.179822	0.0118395	59.3014	16.2578	0.005573	0.234491	0.0237664	17.5053	13.5903	0.012522	0.220601	0.0567631
3801_contig0_gene6654	39.7595	43.0994	0.001291	0.160078	0.00806482	55.8313	35.006	0.0037	0.181216	0.0204176	37.2742	43.6274	0.001831	0.174488	0.0104936
3801_contig0_gene6655	96.1256	13.7696	0.003736	0.42204	0.00885224	38.5511	84.96	0.011701	0.366897	0.0318918	45.0246	16.6363	0.012021	0.256718	0.0468257
3801_contig0_gene6657	40.9083	21.2943	0.005217	0.298012	0.017506	37.6348	34.2184	0.008041	0.246483	0.0326229	24.0668	18.8236	0.006287	0.205861	0.03054
3801_contig0_gene6658	79.3223	122.86	0.014564	0.211412	0.0688892	155.65	46.7061	0.017733	0.271855	0.0652296	28.0575	132.795	0.006309	0.196169	0.032161
3801_contig0_gene6659	11.452	3.73008	0.018075	0.495459	0.0364813	3.32292	6.18021	0.009965	0.356825	0.0279269	6.08364	4.98413	0.011312	0.247868	0.0456372
3801_contig0_gene6660	100.1	18.8044	0.02315	0.254196	0.0910715	63.2367	106.848	0.014262	0.361972	0.0394008	115.125	37.0098	0.009176	0.16993	0.0539987
3801_contig0_gene6661	38.8212	34.9097	0.004324	0.251263	0.0172091	46.1524	32.0167	0.006394	0.268458	0.0238175	35.3005	33.7127	0.003585	0.257822	0.0139049
3801_contig0_gene6663	22.5309	3.04494	0.008398	0.544134	0.0154337	26.8313	18.6877	0.026953	0.393634	0.0684722	12.0457	21.5249	0.021054	0.408941	0.0514842
3801_contig0_gene6667	8007.01	754.608	4e-06	0.038402	0.000104161	680.623	3075.98	0.001628	0.052779	0.0308456	2870.87	634.981	1e-06	0.012551	7.96749e-05
3801_contig0_gene6668	189.402	11.254	0.019975	0.44898	0.0444897	98.4844	146.939	0.025732	0.26994	0.0953249	24.127	43.6854	0.011459	0.423626	0.0270498
3801_contig0_gene6669	111.817	19.1303	0.007872	0.438175	0.0179654	56.4652	72.1481	0.007794	0.434791	0.0179259	64.3003	23.8153	0.039208	0.270978	0.144691
3801_contig0_gene6672	10.9127	24.1174	0.005449	0.255368	0.0213378	56.5559	9.99175	0.009469	0.313785	0.0301767	11.0939	17.9704	0.01162	0.331593	0.035043
3801_contig0_gene6674	26.0944	31.1299	0.005044	0.191537	0.0263343	35.881	9.74075	0.008547	0.172376	0.0495835	9.50604	51.209	0.007371	0.160424	0.045947
3801_contig0_gene6675	49.973	4.81008	0.016829	0.537772	0.0312939	14.8296	34.0016	0.017704	0.618931	0.0286042	24.4534	6.79267	0.021251	0.642121	0.033095
3801_contig0_gene6676	24.4301	0.139917	0.02811	0.526609	0.0533793	2.87651	9.55462	0.0194	0.357161	0.0543172	8.28931	0.927919	0.018157	0.412645	0.0440015
3801_contig0_gene6677	102.192	25.3269	3.3e-05	0.329529	0.000100143	35.9224	65.6199	1.8e-05	0.180755	9.95823e-05	61.3361	32.4921	3.6e-05	0.364174	9.88538e-05
3801_contig0_gene6678	8.64772	2.13287	0.030207	0.685792	0.0440469	14.7871	13.9627	0.03133	0.54893	0.0570747	12.5297	2.44572	0.035044	0.640628	0.0547026
3801_contig0_gene6679	28.2101	18.769	0.013472	0.336994	0.039977	55.9213	31.6254	0.018438	0.264979	0.0695829	11.5266	36.2323	0.014528	0.166216	0.0874043
3801_contig0_gene6680	210.682	38.5758	0.00265	0.333051	0.00795674	96.1566	82.9212	3.1e-05	0.311243	9.96006e-05	81.9854	33.92	0.001277	0.224669	0.00568392
3801_contig0_gene6682	0.532516	2.81901	0.019347	0.371374	0.0520957	8.02348	0.162162	0.052184	0.47121	0.110745	11.1161	1.31446	0.015361	0.352728	0.0435491
3801_contig0_gene6683	234.513	21.6237	0.008635	0.407701	0.0211797	80.2428	140.11	0.005714	0.434045	0.0131645	174.215	30.6123	0.007538	0.41733	0.0180624
3801_contig0_gene6684	9.59	2.3036	0.014992	0.714107	0.0209941	14.4013	10.1306	0.049356	0.406052	0.121551	4.17262	7.71141	0.018444	0.561141	0.0328687
3801_contig0_gene6685	11.9889	0.231483	0.00905	0.357775	0.0252952	0.276518	8.78975	0.006517	0.33329	0.0195535	6.08479	0.971126	0.009119	0.321719	0.0283446
3801_contig0_gene6686	22.1557	14.81	2.8e-05	0.276026	0.00010144	100.712	15.5163	1.3e-05	0.134201	9.68696e-05	8.02038	11.941	0.002918	0.178692	0.0163298
3801_contig0_gene6687	31.9076	44.0635	0.047774	0.3594	0.132927	106.366	22.4171	0.039052	0.379947	0.102783	23.184	75.8404	0.030336	0.296394	0.10235
3801_contig0_gene6688	16597.4	2636.53	1e-05	0.103178	9.69199e-05	1507.53	3247.53	7e-06	0.068097	0.000102795	10619.1	2032.1	7e-06	0.069622	0.000100543
3801_contig0_gene6689	149.649	35.2158	4.2e-05	0.420814	9.98066e-05	86.5356	130.513	0.005833	0.36469	0.0159944	92.5236	46.5041	0.010344	0.370178	0.0279433
3801_contig0_gene6691	6.37428	0.576346	0.022092	0.338854	0.0651962	5.07569	2.46831	0.019795	0.340299	0.0581694	4.50935	0.36499	0.039896	0.329278	0.121162
3801_contig0_gene6692	13.1282	105.34	0.019911	0.255547	0.0779152	447.035	7.51392	0.030618	0.459842	0.0665837	1.89185	94.7236	0.02538	0.407636	0.0622614
3801_contig0_gene6693	124.274	18.0866	0.005397	0.479077	0.0112654	46.2083	73.7849	0.011544	0.313894	0.0367767	77.5899	17.7984	0.008095	0.489697	0.0165306
3801_contig0_gene6694	493.565	51.8005	0.028081	0.402672	0.0697367	227.508	408.227	0.013278	0.455624	0.0291425	411.979	59.7765	0.020695	0.515012	0.0401835
3801_contig0_gene6695	8.44235	7.66473	0.07908	1.53625	0.051476	12.8355	6.56132	0.067542	0.724775	0.0931903	5.21058	7.58569	0.095533	1.63369	0.0584769
3801_contig0_gene6697	1.85845	0.334773	0.014167	0.419482	0.0337726	4.06696	0.272196	0.014539	0.750438	0.019374	0.727541	0.410332	0.016187	0.692856	0.0233627
3801_contig0_gene6698	0.257953	0.868183	0.042095	0.634342	0.0663601	6.32661	0.166023	0.068732	0.525694	0.130745	0.28905	21.8994	0.021939	0.45399	0.0483249
3801_contig0_gene6699	163.054	37.7845	0.005401	0.534158	0.0101112	61.9827	25.7358	0.021105	0.652589	0.0323404	15.0609	75.9297	0.017417	0.855528	0.0203582
3801_contig0_gene6701	2.2184	3.57455	0.013974	0.376102	0.0371548	2.93183	3.28738	0.006204	0.450579	0.013769	4.51567	1.5438	0.016391	0.536917	0.030528
3801_contig0_gene6702	172.476	6.55542	0.001599	0.136485	0.0117156	3.42706	74.4586	0.039351	0.233901	0.168238	113.991	5.96468	0.017544	0.166986	0.105063
3801_contig0_gene6703	9.86143	4.18496	0.012897	0.437445	0.0294826	13.0334	1.37709	0.015727	0.973009	0.0161633	1.14446	2.82781	0.03382	0.988409	0.0342166
3801_contig0_gene6704	25.5397	19.2719	0.005109	0.385518	0.0132523	99.6422	17.0368	0.009242	0.316199	0.0292284	6.82951	7.95034	0.013903	0.226078	0.0614965
3801_contig0_gene6711	29.0532	8.16883	0.031764	0.380862	0.0834003	29.5864	10.8101	0.028823	0.518851	0.0555516	14.6238	7.54361	0.027455	0.39952	0.06872
3801_contig0_gene6713	60.3741	10.8864	0.015717	0.531389	0.0295772	42.3992	58.3222	0.014393	0.449905	0.0319912	54.4892	10.0486	0.014132	0.468138	0.0301877
3801_contig0_gene6714	70.1918	53.1091	0.026002	0.663189	0.0392075	44.9554	42.6974	0.025613	0.517463	0.0494973	63.7173	35.9262	0.044435	0.606127	0.0733097
3801_contig0_gene6715	29.0924	2.58878	0.002069	0.355497	0.00582002	16.5239	11.5587	0.004303	0.501394	0.00858207	1.34524	6.54708	0.005073	0.43746	0.0115965
3801_contig1_gene3774	14.5477	35.1729	0.052077	0.835331	0.062343	59.7062	7.94852	0.055317	0.255637	0.216389	2.15485	75.5275	0.055312	0.539416	0.102541
3801_contig1_gene4146	346.126	65.713	0.027883	0.631583	0.0441478	141.481	212.145	1e-06	1e-06	1	196.098	71.7688	1e-06	1e-06	1
3801_contig1_gene4147	22.6127	2.09428	0.02253	0.82674	0.0272516	0.497748	22.1457	1e-06	1e-06	1	23.2986	1.88011	0	7e-06	0
3801_contig1_gene4148	125.69	22.179	2.5e-05	0.253115	9.87693e-05	32.3584	82.384	0.00088	0.106565	0.00825787	85.3704	23.7051	0.004415	0.106441	0.0414784
3801_contig1_gene4150	0.612947	5.14412	0.001907	0.301269	0.00632989	7.92476	0.0819637	0.005811	0.466223	0.012464	0.573989	2.02735	0.002952	0.450272	0.00655604
3801_contig1_gene4153	4.58685	0.853757	0.013113	0.528952	0.0247905	33.8777	17.2271	0.015272	0.634048	0.0240865	10.1796	0.406271	0.013312	0.385281	0.0345514
3801_contig1_gene4154	16.9807	16.1598	0.007283	0.30955	0.0235277	47.1751	9.41621	0.108133	0.752547	0.143689	10.8953	20.4778	0.013359	0.293216	0.0455603
3801_contig1_gene4155	155.063	16.8477	0.007674	0.632604	0.0121308	72.1481	71.2591	0.018872	0.667062	0.0282912	49.2499	28.1708	0.009039	0.38518	0.023467
3801_contig1_gene4156	62.6749	79.304	0.010427	0.088049	0.118423	227.323	73.0772	0.044135	0.385616	0.114453	76.7893	47.6687	0.023286	0.414903	0.056124
3801_contig1_gene4157	182.711	52.4184	0.005056	0.33816	0.0149515	168.789	142.792	0.009125	0.315411	0.0289305	62.3318	146.593	0.015843	0.26047	0.0608247
3801_contig1_gene4158	462.531	201.416	1.2e-05	0.121965	9.83889e-05	201.949	192.15	0.001762	0.231533	0.00761015	185.261	315.792	0.001773	0.186314	0.00951619
3801_contig1_gene4159	14.8304	6.89142	0.009932	0.391044	0.0253987	46.7581	10.1155	0.023028	0.545972	0.042178	11.6522	5.49586	0.008817	0.264365	0.0333516
3801_contig1_gene4160	38.5299	14.704	0.020155	0.653188	0.0308564	61.6082	23.8814	0.02028	0.427158	0.0474766	17.2932	36.3892	0.025503	0.505057	0.0504953
3801_contig1_gene4161	0	0.594985	0.177207	0.520492	0.340461	0.330515	0.0379032	0.083407	0.781902	0.106672	0.1246	0.385028	0.112988	0.759354	0.148795
3801_contig1_gene4162	70.1126	170.02	0.000769	0.041548	0.0185087	617.971	72.515	0.003083	0.133577	0.0230803	75.5897	155.191	1e-05	0.103272	9.68317e-05
3801_contig1_gene4163	11.5854	33.267	0.00916	0.202907	0.0451438	43.5819	11.3577	0.004679	0.281833	0.016602	21.4743	22.4689	0.012277	0.259127	0.0473783
3801_contig1_gene4164	2.25991	7.0201	0.053127	0.776637	0.0684065	4.90205	1.04289	0.051242	0.773097	0.0662815	1.93602	2.18715	0.040043	0.618295	0.0647636
3801_contig1_gene4165	967.475	128.345	2e-05	0.197136	0.000101453	131.311	529.37	0.007338	0.174172	0.0421308	727.719	105.042	0.00363	0.390212	0.00930264
3801_contig1_gene4166	103.955	45.7542	0.013747	0.3888	0.0353575	45.7969	68.7919	0.009275	0.325606	0.0284853	63.5774	33.9719	0.006177	0.414917	0.0148873
3801_contig1_gene4167	127.294	41.6179	0.024279	0.654935	0.0370709	26.4836	88.9936	0.003036	0.173671	0.0174813	125.314	48.2855	0.010693	0.453727	0.023567
3801_contig1_gene4168	81.8801	40.1378	0.001857	0.22282	0.00833408	136.493	40.929	0.005692	0.234752	0.0242469	29.4309	53.9938	0.006092	0.369185	0.0165012
3801_contig1_gene4169	10.8939	4.80855	0.092094	0.728155	0.126476	2.29067	4.3939	0.04973	0.459861	0.108141	3.7936	49.9922	0.074815	0.385335	0.194156
3801_contig1_gene4172	232.232	21.6587	0.050295	0.258365	0.194666	78.2605	189.735	0.033824	0.31967	0.105809	133.505	29.9291	0.05752	0.209043	0.275159
3801_contig1_gene4173	425.819	50.5275	0.0133	0.265229	0.0501453	92.4921	169.76	0.013907	0.25481	0.0545779	240.424	33.9667	0.011612	0.197045	0.0589307
3801_contig1_gene4176	98.6011	45.4674	0.005123	0.310516	0.0164983	30.6136	52.0026	0.005143	0.343589	0.0149685	73.1427	30.4168	0.005463	0.192059	0.0284444
3801_contig1_gene4177	53.2917	149.938	0.007171	0.293758	0.0244113	177.793	14.9619	0.010602	0.278107	0.038122	16.2599	98.7678	0.011804	0.256866	0.0459539
3801_contig1_gene4178	18.395	35.6031	0.012096	0.303604	0.0398414	17.7483	8.59391	0.016963	0.313672	0.0540788	15.9364	12.2754	0.012921	0.249185	0.051853
3801_contig1_gene4181	122.839	74.8498	3.3e-05	0.332047	9.93835e-05	78.9997	47.6236	0.011187	0.213287	0.0524505	116.29	33.5766	0.028038	0.388562	0.0721584
3801_contig1_gene4182	55.9363	29.6255	0.001009	0.315286	0.00320027	50.4644	31.4854	0.004506	0.281014	0.0160348	30.7126	22.1446	0.005466	0.214795	0.0254475
3801_contig1_gene4183	38.1084	17.8865	3.6e-05	0.364194	9.88484e-05	44.55	20.3301	0.008531	0.310445	0.0274799	27.007	8.14028	0.008454	0.195032	0.0433467
3801_contig1_gene4184	71.2519	22.5078	0.005254	0.388576	0.0135212	69.3488	3.77697	0.007357	0.279709	0.0263023	9.14799	15.1388	0.013558	0.300541	0.045112
3801_contig1_gene4185	112.593	155.813	0.000639	0.131567	0.00485684	146.91	53.8753	0.002377	0.219905	0.0108092	87.62	137.517	0.007878	0.131066	0.0601071
3801_contig1_gene4188	64.9037	14.0109	0.000991	0.280101	0.00353801	28.6457	37.1363	0.002032	0.189913	0.0106996	40.6524	10.6719	0.003465	0.234843	0.0147545
3801_contig1_gene4189	0.197565	1.65468	0.014161	0.911121	0.0155424	37.0215	0.343123	0.012595	0.457086	0.027555	0.232225	2.74147	0.020929	0.820753	0.0254998
3801_contig1_gene4190	280.569	17.4899	0.027408	0.141904	0.193145	126.325	230.612	0.037674	0.294005	0.128141	94.3479	55.6571	0.039446	0.219086	0.180048
3801_contig1_gene4193	1.5959	5.5845	0.004612	0.288918	0.015963	87.9434	7.16584	0.007959	0.211351	0.0376577	4.87798	16.6839	0.001751	0.206927	0.00846192
3801_contig1_gene4196	162.002	27.9838	1.8e-05	0.181195	9.93405e-05	53.2929	47.3214	0.005499	0.201319	0.0273149	59.7579	38.0555	0.004108	0.124828	0.0329093
3801_contig1_gene4197	143.572	66.4009	9e-06	0.094398	9.5341e-05	113.198	68.3952	0.003328	0.169566	0.0196266	83.9705	57.1266	0.008652	0.205667	0.042068
3801_contig1_gene4198	70.9831	95.8216	0.011228	0.420179	0.0267219	185.92	14.1411	0.022211	0.40659	0.0546275	16.7354	103.285	1.3e-05	0.130336	9.97422e-05
3801_contig1_gene4199	153.468	61.1745	0.002999	0.315512	0.00950519	86.9726	68.8785	0.019075	0.624734	0.030533	127.3	32.8063	0.003995	0.282908	0.0141212
3801_contig1_gene4200	17.3297	10.4013	0.005282	0.412874	0.0127932	13.5013	12.0529	0.005605	0.348172	0.0160984	10.2189	6.6503	0.005574	0.414409	0.0134505
3801_contig1_gene4203	32.2302	11.3653	0.004039	0.347361	0.0116277	23.0504	24.7699	0.017885	0.441662	0.0404948	22.7381	11.2068	0.010036	0.526262	0.0190703
3801_contig1_gene4204	16.1648	19.8473	0.005369	0.339238	0.0158266	20.124	15.8974	0.007973	0.256053	0.0311381	11.7434	25.9199	0.009537	0.238212	0.0400358
3801_contig1_gene4206	280.654	3374.25	1.1e-05	0.105911	0.000103861	5616.96	89.6381	0.01802	0.168706	0.106813	122.513	2341.17	0.002539	0.151012	0.0168132
3801_contig1_gene4207	7.78596	4.14519	0.008411	0.331347	0.0253843	317.381	2.85616	0.011338	0.216739	0.0523118	2.95233	19.2353	0.00816	0.281616	0.0289756
3801_contig1_gene4208	69.3705	9.60762	0.010207	0.331844	0.0307584	18.1413	45.2834	0.024577	0.625776	0.0392744	35.4615	13.2044	0.03134	0.489811	0.0639839
3801_contig1_gene4209	63.9626	14.7656	0.012236	0.748862	0.0163395	29.5789	40.558	0.051808	0.804634	0.064387	49.9445	2.31123	0.025074	0.835471	0.0300118
3801_contig1_gene4210	34.1174	2.83235	0.008433	0.573228	0.0147114	4.27767	36.1271	0.009042	0.472711	0.019128	41.7276	3.98097	0.007462	0.36005	0.0207249
3801_contig1_gene4213	20.5613	11.5401	2.2e-05	0.221526	9.93111e-05	32.1735	8.34543	0.007329	0.35076	0.0208946	7.89819	9.61844	0.007398	0.222233	0.0332894
3801_contig1_gene4214	329.018	16.887	2.2e-05	0.222295	9.89676e-05	12.474	118.964	0.00281	0.196007	0.0143362	109.667	22.1339	0.002871	0.178367	0.016096
3801_contig1_gene4215	1.31025	8.06	0.00935	0.407641	0.0229368	17.061	0.540669	0.011547	0.567739	0.0203386	0.0397609	3.17241	0.003872	0.392692	0.00986014
3801_contig1_gene4216	62.4292	109.131	0.005293	0.25056	0.0211247	431.616	38.8596	0.017472	0.25532	0.0684318	31.8122	72.1618	0.008191	0.224609	0.0364678
3801_contig1_gene4217	50.9015	13.4749	0.010559	0.472234	0.0223597	34.1306	39.5253	0.007894	0.507863	0.0155436	43.5436	15.3428	0.003963	0.37148	0.0106681
3801_contig1_gene4219	15.5477	19.3987	0.010265	0.235078	0.0436664	44.4536	10.6402	0.020115	0.224197	0.0897202	11.4465	14.5175	0.005314	0.20881	0.025449
3801_contig1_gene4220	30.3825	20.5625	0.017985	0.672223	0.0267545	30.5687	30.7464	0.020433	0.624461	0.032721	35.8697	34.3114	0.02195	0.645477	0.0340059
3801_contig1_gene4221	15.4014	6.67941	0.005396	0.425335	0.0126865	20.428	6.57824	0.008598	0.36724	0.0234125	7.81056	8.54608	0.011674	0.346043	0.0337357
3801_contig1_gene4222	716.626	105.845	0.003865	0.180234	0.0214443	71.8279	978.475	0.003787	0.152416	0.0248465	954.225	101.414	4e-06	0.041963	9.53221e-05
3801_contig1_gene4223	37.3714	9.10981	0.005508	0.46409	0.0118684	19.3712	23.3091	0.01031	0.382446	0.0269581	44.3735	4.68059	0.003125	0.381064	0.00820072
3801_contig1_gene4224	56.4613	30.861	0.013314	0.288932	0.04608	60.8233	12.8953	0.022264	0.510079	0.0436481	17.0608	41.2613	0.016978	0.312071	0.0544043
3801_contig1_gene4225	26.1782	15.1497	0.012436	0.355678	0.0349642	31.3464	12.9802	0.013398	0.460185	0.0291144	15.8273	9.48898	0.007615	0.437173	0.0174187
3801_contig1_gene4226	78.4022	54.1915	0.051273	0.909669	0.0563645	102.217	63.7883	0.027171	0.489283	0.0555323	71.1592	24.8641	0.028866	0.434628	0.0664154
3801_contig1_gene4227	87.0183	212.521	0.000966	0.177452	0.00544373	88.4671	52.3509	0.001953	0.246443	0.00792475	54.918	101.376	0.005589	0.181068	0.0308669
3801_contig1_gene4229	117.311	71.2596	0.010625	0.260749	0.040748	16.0766	68.7	0.008213	0.216909	0.0378638	168.02	60.4901	0.022502	0.212939	0.105673
3801_contig1_gene4231	16.0822	15.1648	0.003789	0.304576	0.0124402	17.6757	6.47664	0.006902	0.206825	0.0333712	9.40813	18.2463	0.004547	0.231922	0.0196057
3801_contig1_gene4232	1133.89	46.1404	6e-06	0.064627	9.28405e-05	98.4647	433.122	0.008416	0.213307	0.0394549	401.646	52.1157	0.002789	0.026131	0.106731
3801_contig1_gene4233	170.443	25.0064	0.010712	0.363891	0.0294374	63.1038	104.089	0.038276	0.513913	0.0744795	91.1949	35.7135	0.019946	0.387689	0.0514485
3801_contig1_gene4234	79.2231	16.3719	0.022255	0.427785	0.0520238	15.5002	37.7757	0.008109	0.381991	0.0212282	28.9975	12.3589	0.008034	0.284282	0.0282607
3801_contig1_gene4235	182.439	42.3771	2.3e-05	0.228641	0.000100594	89.3242	110.681	0.009165	0.445713	0.0205626	74.5409	59.6908	0.021818	0.319193	0.0683536
3801_contig1_gene4236	50.6254	23.1931	0.02779	0.569668	0.0487828	65.1526	25.6648	0.029733	0.440542	0.0674919	35.7802	20.2803	0.027181	0.403232	0.0674078
3801_contig1_gene4237	327.563	25.2218	0.002423	0.232846	0.010406	89.6849	84.3373	0.010844	0.765648	0.0141632	106.817	37.4681	0.002455	0.469872	0.00522483
3801_contig1_gene4238	507.019	310.112	0.002178	0.198538	0.0109702	271.307	203.513	2e-05	0.195073	0.000102526	305.052	242.164	9e-06	0.089453	0.000100611
3801_contig1_gene4239	454.083	69.8943	0.00118	0.111621	0.0105715	97.0622	181.286	0.004534	0.226217	0.0200427	408.692	34.1286	0.028652	0.152262	0.188176
3801_contig1_gene4240	36.557	9.99967	0.011156	0.293853	0.0379646	44.6683	20.8979	0.025569	0.339111	0.0754001	16.1624	14.9623	0.012353	0.293303	0.0421169
3801_contig1_gene4241	1247.37	109.551	2.2e-05	0.222834	9.87282e-05	165.758	530.431	5.9e-05	0.590983	9.98337e-05	610.673	120.793	0.002982	0.220941	0.0134968
3801_contig1_gene4242	92.6372	17.9656	0.022385	0.716629	0.0312365	88.2515	33.3415	0.011089	0.616949	0.0179739	49.7354	17.4776	0.021613	0.579532	0.0372939
3801_contig1_gene4243	16.1187	12.6846	0.005782	0.39327	0.0147024	30.241	8.48876	0.008515	0.251147	0.0339044	7.06348	11.6745	0.005342	0.308584	0.0173113
3801_contig1_gene4244	212.478	51.5515	0.052609	0.460612	0.114215	91.0941	243.118	0.025904	0.543861	0.0476298	379.962	47.1026	0.043064	0.420099	0.102509
3801_contig1_gene4248	55.7856	52.5735	0.003354	0.405098	0.00827948	25.4762	29.1532	0.00285	0.316808	0.00899598	84.0853	30.5753	0.012526	0.40771	0.0307228
3801_contig1_gene4249	49.4645	70.7564	0.033182	0.489861	0.0677376	28.5927	19.2171	0.018268	0.294611	0.0620072	25.3469	40.8178	0.023975	0.483552	0.049581
3801_contig1_gene4250	23.7824	13.1991	0.01114	0.662703	0.0168099	50.6001	13.8515	0.024807	0.549859	0.0451152	7.32727	7.36156	0.01355	0.582728	0.0232527
3801_contig1_gene4251	121.152	75.7295	0.010683	0.325381	0.0328323	38.3431	90.999	0.002767	0.166079	0.0166607	92.428	66.1225	0.020409	0.378759	0.0538839
3801_contig1_gene4252	1032.04	243.1	1.6e-05	0.158971	0.000100647	231.273	911.916	0.029383	0.11028	0.26644	850.478	200.973	0.011685	0.259481	0.0450322
3801_contig1_gene4256	19.8372	41.3446	0.010585	0.217567	0.0486517	64.0842	11.1344	0.014299	0.25141	0.0568752	20.4266	21.4242	0.013799	0.279275	0.0494101
3801_contig1_gene4257	54.3034	31.5282	0.003529	0.375167	0.00940648	80.0184	82.2907	0.006887	0.369721	0.0186276	74.0721	32.0858	0.027775	0.447166	0.0621134
3801_contig1_gene4258	73.1676	8.54888	0.006324	0.392519	0.0161113	55.2468	29.623	0.011867	0.469219	0.025291	19.8143	8.32713	0.011615	0.478574	0.02427
3801_contig1_gene4261	74.4104	7.88812	0.006178	0.31695	0.019492	47.841	13.6706	0.009544	0.488239	0.0195478	6.25112	13.0115	0.015064	0.407119	0.0370015
3801_contig1_gene4262	254.689	290.715	0.001787	0.297279	0.00601119	847.518	117.18	0.004151	0.346293	0.011987	136.395	196.26	0.007657	0.358788	0.0213413
3801_contig1_gene4263	26.9575	23.3926	0.00753	0.161185	0.0467165	41.0011	20.7647	0.01132	0.145362	0.0778745	18.3326	41.92	0.015024	0.24213	0.0620493
3801_contig1_gene4264	23.1992	35.9338	0.002571	0.412507	0.00623262	9.30559	9.59688	0.008964	0.358418	0.0250099	13.9433	9.72106	0.00456	0.326779	0.0139544
3801_contig1_gene4265	70.184	63.8024	0.005761	0.537122	0.0107257	107.742	359.44	0.013922	0.31365	0.0443871	354.335	55.0072	0.009158	0.342817	0.026714
3801_contig1_gene4267	37.6608	93.1764	0.004863	0.215673	0.022548	44.8637	17.0733	0.001895	0.203488	0.00931259	27.8517	64.9382	0.007752	0.199521	0.0388531
3801_contig1_gene4270	29.4099	17.6926	0.004495	0.394685	0.0113888	21.7252	12.6527	0.013601	0.259281	0.0524566	11.0521	23.4322	0.009012	0.365359	0.0246662
3801_contig1_gene4271	8.15654	5.09284	0.037831	0.709704	0.0533053	5.66762	6.43571	0.063551	0.830784	0.0764952	8.60597	3.32792	0.036697	0.63798	0.0575206
3801_contig1_gene4272	55.6456	7.78873	0.004902	0.389755	0.0125771	27.7973	15.4083	0.009547	0.484421	0.0197081	17.2824	8.39777	0.005306	0.418061	0.0126919
3801_contig1_gene4273	63.0417	21.8049	0.016971	0.629855	0.0269443	40.7344	27.0504	0.020004	0.529053	0.037811	27.4648	10.5914	0.020527	0.327004	0.0627729
3801_contig1_gene4274	18.8648	21.5371	0.005679	0.433623	0.0130966	36.3694	22.2503	0.005557	0.371126	0.0149734	23.5193	16.2346	0.000973	0.191248	0.00508763
3801_contig1_gene4275	17.6962	39.0391	0.001522	0.313992	0.00484726	38.7585	10.8969	0.002877	0.397692	0.00723424	13.1939	30.891	0.002359	0.206495	0.011424
3801_contig1_gene4276	39.8284	22.0753	0.018013	0.434057	0.0414992	40.8313	14.5924	0.025939	0.218719	0.118595	32.6546	11.0718	0.047984	0.274972	0.174505
3801_contig1_gene4278	33.508	2.54097	0.006137	0.359153	0.0170874	4.96991	22.1391	0.025492	0.496303	0.0513638	29.2264	4.19564	0.017109	0.462876	0.0369624
3801_contig1_gene4279	27.3775	3.00115	2.6e-05	0.264603	9.82604e-05	17.0035	0.471832	3.1e-05	0.305776	0.000101381	0.750739	2.04377	0.000913	0.370553	0.00246389
3801_contig1_gene4280	8.7409	14.3132	0.013897	0.480163	0.0289423	111.549	2.33206	0.014272	0.326633	0.0436943	2.7638	11.7281	0.019456	0.393425	0.0494529
3801_contig1_gene4281	5.13989	7.27408	0.005916	0.292474	0.0202274	70.9903	0.382689	0.006773	0.229383	0.029527	0.353546	11.9728	0.004031	0.261839	0.015395
3801_contig1_gene4283	10.4195	69.1227	0.00552	0.295106	0.0187051	1289.52	6.31444	0.008089	0.292116	0.0276911	1.98282	50.2123	0.006369	0.215597	0.0295412
3801_contig1_gene4284	85.7656	175.923	0.000945	0.28544	0.00331068	426.105	29.3323	0.009147	0.22185	0.0412306	41.0963	213.212	0.007193	0.241379	0.0297996
3801_contig1_gene4288	24.5778	26.0238	0.005276	0.293915	0.0179508	85.5609	13.7158	0.009199	0.239368	0.0384304	9.41176	38.6444	0.009745	0.290855	0.0335047
3801_contig1_gene4289	390.366	58.7496	0.003009	0.214536	0.0140256	137.428	214.922	0.002002	0.30992	0.00645973	202.586	46.9844	0.004026	0.184556	0.0218145
3801_contig1_gene4291	2.46999	6.10849	0.005905	0.268105	0.022025	4.3471	2.92776	0.011822	0.402567	0.0293665	1.6061	3.6033	0.005906	0.210846	0.028011
3801_contig1_gene4292	1.53674	10.9407	0.006542	0.351961	0.0185873	10.4914	8.51532	0.014577	0.631354	0.0230885	4.15794	18.7358	0.011967	0.371619	0.0322023
3801_contig1_gene4293	18.5393	28.0318	0.018547	0.588329	0.0315249	39.7492	7.27251	0.056273	1.0403	0.0540933	11.7509	16.8056	0.040893	0.847878	0.0482298
3801_contig1_gene4296	91.3988	13.6994	0.008704	0.456174	0.0190804	60.1453	61.8867	0.010921	0.674362	0.0161946	73.6112	15.2976	0.015053	0.325563	0.0462368
3801_contig1_gene4297	19.2152	6.71528	0.030859	0.524392	0.0588472	13.2872	5.83794	0.031905	1.12215	0.0284319	9.92235	4.17561	0.027432	0.643691	0.0426167
3801_contig1_gene4298	28.2933	7.97558	0.00737	0.570918	0.012909	18.7779	19.7002	0.012547	0.563293	0.0222744	19.5894	5.54438	0.017085	0.636637	0.0268363
3801_contig1_gene4299	69.4938	25.4579	0.013887	0.664674	0.0208929	61.5961	46.1715	0.019992	0.438054	0.0456382	63.4493	58.7217	0.014695	0.656814	0.0223732
3801_contig1_gene4300	41.588	17.1167	0.003993	0.370548	0.0107759	54.5098	1.52951	0.018184	0.343401	0.0529527	3.71205	69.0693	0.005587	0.33542	0.0166567
3801_contig1_gene4301	53.4182	49.7626	0.03142	0.646822	0.048576	40.0653	29.3853	0.039758	0.646861	0.061463	9.95919	24.7557	0.042886	0.514672	0.0833269
3801_contig1_gene4302	34.427	8.08828	0.013425	0.627173	0.0214056	19.893	37.4011	0.021041	0.737557	0.028528	63.2024	4.92712	0.017255	0.400002	0.0431373
3801_contig1_gene4305	85.5849	23.4283	0.015233	0.414687	0.0367337	121.495	20.1765	0.034421	0.253379	0.135848	37.1207	18.7245	0.013936	0.326673	0.0426604
3801_contig1_gene4306	62.815	67.786	0.002079	0.240197	0.0086554	104.488	31.047	0.0114	0.203855	0.0559221	24.653	64.2396	0.006677	0.153019	0.0436351
3801_contig1_gene4307	36.1804	20.6457	0.017107	0.316873	0.0539869	23.3356	21.1172	0.010337	0.330159	0.0313092	34.1613	4.20153	0.015325	0.317786	0.0482243
3801_contig1_gene4309	28.2021	9.89219	0.015081	0.254911	0.0591618	21.5462	14.605	0.028423	0.394686	0.0720142	22.4046	6.64989	0.014398	0.30346	0.0474461
3801_contig1_gene4310	19.1691	31.1279	0.003894	0.171115	0.0227566	63.1381	8.97856	0.006551	0.180622	0.0362691	11.8666	16.8498	0.006679	0.218625	0.03055
3801_contig1_gene4311	0.793625	1.72584	0.000837	0.172151	0.00486201	101.942	0	0.006283	0.240755	0.0260971	0.0192969	1.37953	0.014868	0.242816	0.0612315
3801_contig1_gene4312	31.316	129.572	0.004095	0.27661	0.0148042	348.343	17.3442	0.012403	0.334753	0.0370512	19.0634	188.787	0.002708	0.148636	0.018219
3801_contig1_gene4314	78.3103	16.326	0.006443	0.476242	0.0135288	28.9241	19.0787	0.015089	0.455815	0.0331033	22.2468	24.7523	0.029409	0.421671	0.0697439
3801_contig1_gene4317	55.1779	23.8671	0.003203	0.364351	0.00879097	27.3107	24.8779	0.017139	0.495648	0.034579	16.9049	20.2042	0.022366	0.576779	0.0387774
3801_contig1_gene4319	43.6073	13.5746	0.032389	0.419293	0.0772467	26.5916	20.3208	0.039643	0.44361	0.0893645	11.3722	11.3944	0.039603	0.313659	0.126261
3801_contig1_gene4320	0.552416	32.2466	0.006038	0.498437	0.0121139	35.1911	41.2859	0.019392	0.117439	0.165124	47.8339	59.5379	0.016629	0.424392	0.0391831
3801_contig1_gene4321	32.1744	50.4727	0.003814	0.336401	0.0113377	114.668	21.8757	0.009688	0.262139	0.0369575	21.982	19.2379	0.010123	0.355253	0.0284952
3801_contig1_gene4325	33.7849	14.6322	0.002947	0.384803	0.00765846	12.239	13.9154	0.006323	0.331004	0.0191025	17.2617	13.4266	0.007088	0.341645	0.0207467
3801_contig1_gene4326	19.0919	69.2471	0.00685	0.286528	0.0239069	22.9721	17.0347	0.017389	0.412438	0.0421615	15.9094	21.1896	0.011398	0.346152	0.0329277
3801_contig1_gene4327	230.911	165.091	0.01463	0.283965	0.0515204	102.975	149.875	0.016006	0.783127	0.0204386	168.914	54.1123	0.005839	0.423709	0.0137807
3801_contig1_gene4329	243.375	189.143	1e-05	0.096258	0.000103887	179.39	139.51	1.1e-05	0.109649	0.00010032	113.282	148.507	1.2e-05	0.121123	9.90728e-05
3801_contig1_gene4331	0.82153	236.313	0.014573	0.314039	0.0464051	34.5665	1.14146	0.022397	0.468441	0.0478118	0.173193	23.4289	0.015582	0.404623	0.0385099
3801_contig1_gene4334	25.7455	45.0022	0.009771	0.266807	0.036622	17.5466	10.3394	0.012689	0.208979	0.060719	14.0541	19.7356	0.009863	0.147261	0.0669763
3801_contig1_gene4336	26.6701	18.4852	0.005309	0.378242	0.014036	13.6082	16.5606	0.008035	0.4682	0.0171615	9.28327	12.2219	0.006986	0.245704	0.0284326
3801_contig1_gene4337	12.7908	24.8602	0.00708	0.382233	0.0185227	147.127	39.676	0.010552	0.607541	0.0173684	20.9207	38.5651	0.010079	0.474659	0.0212342
3801_contig1_gene4338	6.46995	1.56893	0.025693	0.793158	0.0323933	11.1177	1.39289	0.027191	0.647478	0.0419952	0.303252	1.08527	0.021284	0.665573	0.0319785
3801_contig1_gene4339	18.0715	5.93559	0.004249	0.484406	0.00877157	30.6978	1.4027	0.011663	0.643667	0.0181196	5.04934	3.19625	0.003082	0.351577	0.00876622
3801_contig1_gene4340	80.592	23.7298	0.000927	0.380403	0.00243689	69.8443	43.92	2.4e-05	0.239809	0.00010008	35.596	23.2001	0.003175	0.278356	0.0114063
3801_contig1_gene4341	20.8295	24.5301	3e-05	0.299531	0.000100157	30.604	9.34376	0.005141	0.350452	0.0146696	15.5136	15.8546	0.001283	0.167717	0.00764979
3801_contig1_gene4342	26.4306	38.1619	0.010117	0.304283	0.0332487	24.5677	19.0786	0.031286	0.443637	0.0705216	26.6014	14.6977	0.012805	0.269999	0.0474261
3801_contig1_gene4343	0.349135	3.36433	0.024017	0.474752	0.0505885	0.376212	7.40542	0.015842	0.425908	0.0371958	14.479	6.22387	0.011016	0.416644	0.0264398
3801_contig1_gene4344	151.894	27.8553	0.008015	0.366825	0.0218497	88.2271	198.563	0.017437	0.771126	0.0226124	70.9182	48.1013	0.007148	0.449102	0.0159162
3801_contig1_gene4345	34.5907	76.4191	0.00266	0.146426	0.0181662	352.018	19.6205	0.005845	0.225503	0.0259198	17.2274	92.1016	0.005093	0.202252	0.0251815
3801_contig1_gene4346	14.4766	12.3685	0.016804	0.352414	0.0476826	22.0302	10.5191	0.011638	0.312573	0.0372329	13.6738	10.0399	0.015811	0.287185	0.0550551
3801_contig1_gene4347	99.1176	12.2394	0.008462	0.776706	0.0108947	54.1068	64.5519	0.010175	0.419335	0.0242646	52.2316	22.3349	0.004694	0.256724	0.0182842
3801_contig1_gene4348	12.3623	30.1914	0.012309	0.183309	0.0671489	34.3384	10.2327	0.019729	0.167368	0.117878	9.42971	17.8286	0.016744	0.165846	0.100961
3801_contig1_gene4349	0	0.409008	0.004392	0.18776	0.0233916	0.924457	0.0689017	0.027222	0.971581	0.0280183	0	2.41125	0.019879	0.300293	0.0661987
3801_contig1_gene4350	12.3608	24.8678	0.105922	0.796402	0.133001	19.9321	3.30547	0.031036	0.319558	0.0971216	6.45737	57.5359	0.028022	0.403122	0.0695125
3801_contig1_gene4351	326.729	86.1257	0.031553	0.363505	0.0868021	57.2409	115.934	0.047232	0.275235	0.171606	81.7043	101.979	0.00763	0.325529	0.0234388
3801_contig1_gene4353	29.238	25.5646	3.5e-05	0.352701	9.92342e-05	52.9301	14.6914	0.004385	0.514794	0.00851797	16.869	25.5854	0.001466	0.33167	0.00442006
3801_contig1_gene4354	259.933	53.9876	0.002263	0.258613	0.00875053	118.415	130.791	0.006772	0.38611	0.017539	110.473	72.5389	0.00228	0.513052	0.00444399
3801_contig1_gene4355	65.5316	101.945	0.001429	0.331997	0.00430426	118.614	33.9364	0.024443	0.275047	0.0888684	37.5874	85.3825	0.008152	0.371193	0.0219616
3801_contig1_gene4356	17.0527	13.3966	0.015422	0.283758	0.0543491	25.2533	11.8294	0.017342	0.198278	0.0874631	13.8829	14.5648	0.012802	0.275097	0.0465363
3801_contig1_gene4360	24.094	40.5169	0.004401	0.268942	0.0163641	73.6318	12.967	0.016179	0.221908	0.0729086	26.3429	34.5983	0.01098	0.324867	0.0337984
3801_contig1_gene4362	44.6496	211.081	0.008601	0.463862	0.0185422	51.65	34.6296	0.027413	0.364095	0.0752908	21.6059	29.6557	0.008745	0.464083	0.0188436
3801_contig1_gene4367	32.5048	2.09374	0.017524	0.616802	0.0284111	0.651617	16.2754	0.016531	0.298855	0.0553145	9.1417	28.024	0.021408	0.425417	0.0503224
3801_contig1_gene4369	135.017	38.4428	0.004431	0.339545	0.0130498	45.126	130.662	0.001118	0.315572	0.00354277	60.8433	43.8384	0.011296	0.336665	0.0335526
3801_contig1_gene4370	99.9525	77.4103	0.016417	0.210955	0.0778223	74.4694	101.595	0.013565	0.190408	0.0712418	102.233	47.2732	0.022474	0.206406	0.108882
3801_contig1_gene4371	2.24057	20.4913	0.012408	0.441389	0.0281113	9.07666	4.53379	0.020625	0.623458	0.0330816	2.54728	33.3833	0.012886	0.387245	0.0332761
3801_contig1_gene4374	134.741	49.9303	0.006519	0.420137	0.0155164	235.12	7.63728	0.009766	0.324725	0.0300747	31.3404	29.6578	0.008103	0.423418	0.0191371
3801_contig1_gene4375	13.5471	19.652	0.017794	0.417568	0.0426134	28.1759	4.84051	0.025438	0.283336	0.0897803	7.41678	11.8128	0.024592	0.365891	0.0672113
3801_contig1_gene4379	45.7308	16.6237	0.016146	0.553678	0.0291614	40.9273	24.5099	0.012251	0.592795	0.0206665	27.9546	27.493	0.015558	0.31012	0.0501677
3801_contig1_gene4380	21.3787	8.68507	0.009329	0.449796	0.0207405	7.20936	4.20641	0.026378	0.346465	0.0761347	19.0114	1.40983	0.025298	0.322239	0.0785069
3801_contig1_gene4381	42.0195	55.9797	0.01333	0.657081	0.0202867	51.8901	19.1773	0.010419	0.400361	0.026024	30.2395	19.0839	0.013583	0.455423	0.029825
3801_contig1_gene4382	17.4151	10.1437	0.018977	0.574153	0.0330522	20.7969	11.0585	0.016856	0.602759	0.0279647	8.47443	5.42376	0.012427	0.474233	0.0262044
3801_contig1_gene4383	10.0812	38.7509	0.030832	0.555775	0.0554757	77.9509	5.97149	0.030345	0.257724	0.117742	5.69082	37.6512	0.037703	0.460476	0.0818783
3801_contig1_gene4385	20.0458	32.9542	0.001852	0.336857	0.00549788	26.3862	10.6209	0.006438	0.252128	0.0255346	14.6329	14.2829	0.004437	0.363268	0.0122141
3801_contig1_gene4386	20.291	9.66558	0.020094	0.446983	0.0449547	55.892	19.241	0.019487	0.504203	0.0386491	12.6984	19.5528	0.020647	0.500188	0.0412785
3801_contig1_gene4387	27.2681	39.5261	0.004307	0.171792	0.025071	113.747	16.9453	0.004068	0.137693	0.029544	19.3909	44.268	0.007232	0.164326	0.0440101
3801_contig1_gene4388	93.1239	22.3095	0.004741	0.378186	0.0125362	73.7659	53.1561	0.004323	0.397472	0.0108762	45.2449	22.3398	0.00242	0.198252	0.0122067
3801_contig1_gene4389	51.3679	8.77543	0.004701	0.413536	0.0113678	7.46395	22.0166	0.009506	0.240455	0.0395334	35.3515	8.39609	0.016885	0.308419	0.054747
3801_contig1_gene4390	815.977	89.2385	0.001987	0.153064	0.0129815	198.292	418.135	0.002006	0.142024	0.0141244	312.094	131.278	0.008071	0.12505	0.0645422
3801_contig1_gene4391	19.9926	16.321	0.005195	0.429851	0.0120856	7.40795	11.8364	0.006382	0.243163	0.0262458	15.97	3.69406	0.002901	0.370085	0.00783874
3801_contig1_gene4392	703.129	231.566	0.000969	0.307109	0.00315523	194.809	335.015	0.000956	0.329609	0.00290041	401.329	208.411	0.005965	0.392355	0.0152031
3801_contig1_gene4393	49.5561	12.8543	0.017127	0.35278	0.0485487	17.0317	49.2774	0.024191	0.154643	0.156431	45.2273	9.74714	0.009498	0.326428	0.0290968
3801_contig1_gene4396	21.4073	24.7122	0.003855	0.104237	0.036983	24.9851	9.88767	0.011546	0.223207	0.0517278	11.6144	14.7586	0.004764	0.290077	0.0164232
3801_contig1_gene4397	81.4992	38.8828	4e-06	0.039521	0.000101212	59.8448	29.7907	0.004127	0.105385	0.0391612	41.9251	30.0959	0.004175	0.127039	0.0328639
3801_contig1_gene4398	161.385	22.7224	0.019932	0.410261	0.0485837	37.5165	103.612	0.026925	0.653671	0.0411904	88.2549	25.934	0.023315	0.587969	0.0396535
3801_contig1_gene4399	92.1258	11.6252	0.008953	0.403192	0.0222053	48.5204	41.3089	0.020782	0.462122	0.0449708	33.1472	6.12846	0.025443	0.633974	0.0401326
3801_contig1_gene4403	0.0676175	0	0.039302	0.634317	0.0619596	0.185901	16.0876	0.042973	0.725407	0.0592398	0.0738976	0.810138	0.03669	0.493184	0.0743941
3801_contig1_gene4406	58.6268	15.8894	0.012533	0.516156	0.0242814	179.602	36.8335	0.03	0.465335	0.0644697	58.7356	10.0838	0.026507	0.623716	0.0424985
3801_contig1_gene4407	2.96696	5.39395	0.005375	0.515754	0.0104216	19.1583	0.820061	0.001067	0.466318	0.00228814	1.47973	1.90394	0.007183	0.48674	0.0147574
3801_contig1_gene4408	12.8403	11.151	0.006376	0.236328	0.0269795	6.02545	11.1873	0.012434	0.280107	0.0443902	13.0572	6.56933	0.010189	0.311254	0.0327353
3801_contig1_gene4409	15.8231	15.0151	0.039776	0.772185	0.051511	9.51381	6.38918	0.099393	0.610676	0.162759	18.7648	8.66943	0.064285	0.621764	0.103391
3801_contig1_gene4410	23.2355	71.5698	0.008852	0.3644	0.024292	153.363	25.7789	0.024806	0.410504	0.0604282	89.4009	60.9341	0.016594	0.351858	0.0471611
3801_contig1_gene4411	9.10512	6.01379	0.014202	0.524241	0.0270906	3.57313	14.6672	0.022972	0.603905	0.0380391	16.6136	16.6293	0.012908	0.624237	0.020678
3801_contig1_gene4418	68.1087	58.5572	0.006979	0.311378	0.0224133	166.374	29.3587	0.00084	0.303497	0.00276774	42.4179	44.8095	0.007841	0.340735	0.023012
3801_contig1_gene4419	35.0997	19.8596	0.02101	0.360395	0.0582971	27.7512	26.4001	0.031596	0.226889	0.139258	26.6088	15.6092	0.017552	0.348288	0.0503951
3801_contig1_gene4420	28.83	56.1962	0.017586	0.446268	0.0394068	19.2545	26.9012	0.013452	0.340072	0.0395563	125.547	16.1195	0.024389	0.376177	0.0648338
3801_contig1_gene4421	22.5963	33.1647	0.005694	0.266942	0.0213305	23.0261	0.337081	0.00272	0.440755	0.00617123	0.774605	48.8929	0.009177	0.214765	0.0427304
3801_contig1_gene4422	23.369	35.7766	0.015934	0.298736	0.0533381	19.0099	8.4372	0.030401	0.281727	0.107909	19.0965	32.9482	0.022664	0.313639	0.0722614
3801_contig1_gene4423	85.6993	176.116	0.012416	0.370366	0.0335236	82.4246	32.7969	0.007034	0.583491	0.012055	34.3924	81.2435	0.008558	0.665034	0.0128685
3801_contig1_gene4424	43.1494	39.9832	0.065685	1.02163	0.0642946	74.8478	15.5601	0.080864	0.960257	0.0842108	24.4948	23.7383	0.060505	1.37009	0.0441615
3801_contig1_gene4425	62.8773	14.4118	0.010175	0.455025	0.0223614	25.5502	29.5254	0.013132	0.509298	0.0257845	46.9356	18.9138	0.006666	0.44943	0.0148321
3801_contig1_gene4427	2.2467	10.167	0.015934	0.468658	0.0339992	9.79796	1.07457	0.012878	0.78905	0.0163209	2.84048	5.78401	0.016011	0.513496	0.0311804
3801_contig1_gene4429	71.3151	19.1705	0.005176	0.582711	0.00888262	23.5947	46.3264	0.034126	0.183973	0.185495	40.8705	26.1102	0.026238	0.216117	0.121406
3801_contig1_gene4451	1765.82	499.489	0.013307	0.161798	0.0822445	334.613	1751.43	0	9e-06	0	1447.22	523.537	0	9e-06	0
3801_contig1_gene4453	4.63727	1.0939	0.084411	1.42067	0.0594163	8.55803	2.0971	0.037388	0.406436	0.0919899	1.81415	2.37338	0.032778	0.613689	0.0534114
3801_contig1_gene4454	27.302	15.8389	0.0049	0.34841	0.0140639	36.8278	13.3557	0.010081	0.252603	0.0399085	16.5912	17.9281	0.001607	0.302723	0.00530848
3801_contig1_gene4455	3.83343	5.01269	0.005218	0.387849	0.0134537	11.0546	2.77699	0.021581	0.360504	0.0598634	3.63913	1.8782	0.013475	0.312626	0.0431026
3801_contig1_gene4456	44.3863	23.2397	0.015766	0.512543	0.0307603	33.107	27.4968	0.020266	0.52289	0.0387577	26.3502	9.51286	0.01594	0.470223	0.0338988
3801_contig1_gene4457	48.4491	30.7632	0.011424	0.379661	0.03009	40.2747	43.9114	0.01701	0.404919	0.0420084	44.7206	18.0826	0.009172	0.293868	0.0312113
3801_contig1_gene4458	14.2807	62.1051	0.008129	0.433403	0.0187562	38.3792	5.79919	0.017802	0.400334	0.0444679	7.40044	32.7665	0.006881	0.431158	0.0159593
3801_contig1_gene4465	42.51	38.9342	0.00291	0.390473	0.0074525	58.8737	24.9207	0.0153	0.191159	0.0800381	25.9474	34.9353	0.00863	0.260936	0.0330732
3801_contig1_gene4466	17.3516	13.3068	0.010307	0.545732	0.0188866	18.651	13.4047	0.014378	0.38635	0.037215	17.8048	17.5684	0.008397	0.345842	0.0242799
3801_contig1_gene4467	18.0497	14.1541	0.008682	0.423464	0.0205023	34.2895	9.74333	0.011448	0.345489	0.0331356	7.76353	17.7729	0.007073	0.359921	0.0196515
3801_contig1_gene4468	0.993723	85.2204	0.010045	0.595923	0.0168562	44.9814	0.394167	0.014803	0.53366	0.0277386	5.34788	5.74878	0.030933	0.55808	0.0554275
3801_contig10_gene7908	42.9009	76.4737	0.001528	0.308693	0.0049499	79.7313	35.1742	0.004212	0.595279	0.00707567	17.5362	82.8758	0.004584	0.363119	0.012624
3801_contig10_gene8009	212.51	9.1567	0.056152	1.07466	0.0522509	90.3811	219.52	0.058036	1.05018	0.0552627	9.80919	54.4439	0.04039	0.601947	0.0670989
3801_contig11_gene285	383.976	52.8555	0.003952	0.158165	0.0249866	144.762	502.244	0.010977	0.297254	0.036928	53.5952	240.683	1.2e-05	0.117474	0.00010215
3801_contig11_gene354	42.3673	56.88	0.00499	0.327249	0.0152483	69.4026	12.1239	0.011242	0.315622	0.0356186	52.6411	131.852	0.02061	0.348652	0.0591134
3801_contig11_gene355	598.574	492.376	0.002392	0.195198	0.0122542	149.392	120.084	1.8e-05	0.180133	9.99262e-05	692.953	238.143	0.002443	0.202976	0.0120359
3801_contig11_gene401	38.384	86.9284	0.00129	0.383279	0.00336569	56.2985	19.4026	0.005149	0.290301	0.0177368	57.5086	65.7269	0.007693	0.398838	0.0192885
3801_contig11_gene444	15.4911	64.3647	0.008426	0.608684	0.013843	27.7889	12.1223	0.013906	0.495623	0.0280576	35.6189	66.2745	0.021064	0.397755	0.0529572
3801_contig12_gene2897	77.7634	48.448	3e-05	0.302436	9.91945e-05	171	11.1561	0.002807	0.203741	0.0137773	10.2436	91.815	0.008624	0.125775	0.0685669
3801_contig12_gene2898	54.3367	32.8671	0.01221	0.555458	0.0219819	74.4361	39.5352	0.015389	0.59434	0.0258926	55.102	27.1643	0.016944	0.516478	0.0328068
3801_contig12_gene2899	22.198	39.0867	0.016668	0.540961	0.0308118	86.4104	15.0274	0.02542	1.05491	0.0240968	18.6295	55.6783	0.03134	0.700126	0.0447634
3801_contig12_gene2900	27.8627	25.265	0.006357	0.243564	0.0260999	52.9716	15.0063	0.007216	0.183432	0.0393388	11.3602	55.02	0.01366	0.239742	0.0569779
3801_contig12_gene2901	42.3538	59.8856	0.009694	0.159833	0.0606508	44.3832	17.4299	0.010056	0.139376	0.0721502	31.546	28.2742	0.005589	0.196082	0.0285034
3801_contig12_gene2902	202.834	201.255	0.0097	0.478257	0.020282	53.9169	355.909	0.003388	0.218092	0.0155347	904.285	47.982	0.020263	0.426355	0.0475261
3801_contig12_gene2903	7.81074	0.601514	0.006769	0.417828	0.0162004	5.51344	0.802354	0.011343	0.368944	0.0307445	0.0672387	3.21917	0.006765	0.574525	0.0117749
3801_contig12_gene2905	193.022	26.7271	0.013457	0.276898	0.0485991	15.4693	110.151	0.018116	0.230663	0.0785388	74.5123	22.7566	0.026752	0.341369	0.0783668
3801_contig12_gene2907	15.0669	11.4617	0.005213	0.523699	0.00995419	93.2839	6.73132	0.01951	0.54339	0.0359042	1.62	9.57875	0.004796	0.63873	0.00750865
3801_contig12_gene2908	97.9817	10.6786	0.00877	0.200642	0.0437097	623.169	40.4319	0.021311	0.164934	0.129209	31.3023	9.40968	0.023329	0.256572	0.0909257
3801_contig12_gene2913	24.3301	19.8753	0.009312	0.352109	0.0264464	43.7772	9.81803	0.021799	0.289703	0.075246	10.9817	20.1623	0.012245	0.325317	0.0376402
3801_contig12_gene2914	94.2601	18.9872	4.6e-05	0.460005	9.99989e-05	65.4814	63.4092	0.005238	0.393273	0.013319	57.2394	28.4617	0.002575	0.21248	0.0121188
3801_contig12_gene2915	45.8109	19.6333	0.001836	0.301513	0.00608929	54.5423	17.8907	0.001838	0.267433	0.00687275	14.7013	21.4707	3e-05	0.295555	0.000101504
3801_contig12_gene2916	82.6468	14.7455	0.00519	0.294362	0.0176314	33.9712	23.408	0.001167	0.278435	0.00419128	26.4733	11.3666	0.002502	0.191811	0.0130441
3801_contig12_gene2917	1.82984	5.60093	0.009734	0.305195	0.0318944	27.9905	0.0790565	0.010346	0.274236	0.0377266	0.213023	9.20094	0.005729	0.36818	0.0155603
3801_contig12_gene2918	18.441	14.6259	0.027699	0.86983	0.0318442	22.9533	16.2572	0.034747	0.650704	0.0533991	29.8342	7.32926	0.011667	0.76837	0.0151841
3801_contig12_gene2919	8.05122	28.0931	0.05675	0.296468	0.19142	20.3661	8.41286	0.050372	0.494586	0.101847	14.5089	29.3078	0.055396	0.304174	0.182119
3801_contig12_gene2920	23.7183	17.2165	0.02212	0.393785	0.0561728	2.29346	12.3251	0.019055	0.246094	0.0774298	9.46135	6.94016	0.029745	0.427069	0.0696492
3801_contig12_gene2921	54.8512	117.771	0.012164	0.440387	0.0276212	98.2181	42.05	0.008537	0.343538	0.0248502	38.659	87.669	0.013588	0.362963	0.0374363
3801_contig12_gene2922	393.22	140.723	1.3e-05	0.132144	9.83775e-05	278.502	169.027	0.024182	0.245246	0.098603	122.76	155.45	0.015216	0.211943	0.0717929
3801_contig12_gene2924	294.361	96.4441	0.046791	0.410346	0.114028	112.28	82.0309	0.008927	0.532212	0.0167734	134.373	27.4716	0.029607	0.253777	0.116665
3801_contig12_gene2925	65.4581	48.0804	0.036554	0.393526	0.0928884	70.5248	53.8825	0.037419	0.843678	0.0443522	63.0609	44.5032	0.022759	0.369302	0.0616271
3801_contig12_gene2926	19.798	12.9547	0.006872	0.209894	0.0327403	19.28	8.57667	0.015413	0.15311	0.100666	8.43598	8.65806	0.016347	0.180481	0.0905746
3801_contig12_gene2927	4.81674	30.8597	0.050268	0.588805	0.0853729	34.3086	10.4867	0.025519	0.539983	0.0472589	4.86042	27.6242	0.031462	0.548424	0.057368
3801_contig12_gene2928	78.8241	197.97	0.002111	0.233783	0.00902974	216.103	32.0124	0.005275	0.195219	0.0270209	34.9598	120.232	0.010173	0.278408	0.0365399
3801_contig12_gene2929	32.715	19.774	0.009114	0.379568	0.0240115	33.1174	17.6109	0.00821	0.338213	0.0242746	15.9886	12.8343	0.010899	0.307197	0.0354789
3801_contig12_gene2930	60.2473	12.965	0.012175	0.840789	0.0144804	24.9285	38.3202	0.01001	0.492759	0.0203142	25.1696	20.1058	0.013838	0.61162	0.0226252
3801_contig12_gene2933	0.401764	5.30756	0.013098	0.196701	0.0665884	307.867	0.0654269	0.008003	0.265451	0.0301487	0.0845954	12.7666	0.006685	0.209744	0.0318722
3801_contig12_gene2934	22.4501	91.0135	0.008934	0.12423	0.071915	178.223	10.395	0.023655	0.074202	0.318792	19.8071	105.965	0.011389	0.080678	0.141166
3801_contig12_gene2935	48.9186	105.352	2.5e-05	0.251437	9.94285e-05	99.4676	28.083	0.004093	0.19302	0.0212051	39.0626	53.9866	0.008306	0.245314	0.0338586
3801_contig12_gene2936	53.8331	449.814	0.003755	0.223714	0.0167848	1023.22	48.6416	0.02091	0.200781	0.104143	53.4556	447.555	0.006594	0.190984	0.0345265
3801_contig12_gene2937	9.61635	1.74874	0.019131	0.41364	0.0462504	17.6361	5.18325	0.027938	0.413844	0.0675085	4.42392	6.03054	0.024051	0.356212	0.0675188
3801_contig12_gene2939	15.1682	84.6605	0.002122	0.328449	0.00646067	67.2812	18.496	0.006947	0.301906	0.0230105	14.0666	96.0077	0.006407	0.350353	0.0182873
3801_contig12_gene2941	70.5695	112.511	0.037821	1.03469	0.0365529	79.5813	60.8711	0.04384	0.805758	0.0544084	76.3702	102.849	0.02615	0.822373	0.0317982
3801_contig12_gene2943	16.9299	6.18297	0.020083	0.420409	0.0477701	5.34436	11.98	0.009865	0.157234	0.0627409	10.4166	5.92287	0.019694	0.405542	0.0485622
3801_contig12_gene2944	66.3202	13.7093	0.003844	0.228094	0.0168527	42.0301	31.6123	0.005103	0.287232	0.0177661	44.6537	29.0199	0.006317	0.28895	0.0218619
3801_contig12_gene2946	132.798	73.3991	0.001035	0.31233	0.0033138	30.5652	65.8554	0.02089	0.493583	0.0423232	133.12	44.9878	2.5e-05	0.25335	9.86777e-05
3801_contig12_gene2947	25.8023	96.88	0.003291	0.240919	0.0136602	22.5209	12.7846	0.010258	0.235331	0.0435897	29.4383	24.1019	0.008305	0.2361	0.0351758
3801_contig12_gene2950	12.7941	1.51421	0.016141	0.45724	0.0353009	17.7161	5.53289	0.063572	0.396066	0.160509	15.6319	1.12414	0.024971	0.40081	0.0623013
3801_contig12_gene2951	135.38	53.7435	0.010674	0.634774	0.0168154	58.8122	36.7849	0.012296	0.4612	0.0266609	57.5045	58.5312	0.01183	0.464138	0.0254881
3801_contig12_gene2952	47.4061	18.4076	0.003804	0.420546	0.00904538	39.9559	35.8994	0.004395	0.397698	0.0110511	53.1789	18.219	0.006978	0.300666	0.0232085
3801_contig12_gene2953	610.071	276.599	0.004535	0.265693	0.0170686	152.396	287.929	0.006056	0.21422	0.02827	479.569	150.506	0.003073	0.27273	0.0112676
3801_contig12_gene2954	40.0837	18.6683	0.011664	0.411793	0.0283249	69.1218	22.0157	0.007746	0.538046	0.0143965	35.6205	15.602	0.016007	0.506281	0.0316168
3801_contig12_gene2956	101.424	57.8993	0.001778	0.103156	0.017236	125.013	98.2264	1.6e-05	0.164975	9.69844e-05	154.149	72.5862	0.008935	0.156161	0.0572166
3801_contig12_gene2957	134.588	7.17981	0.005477	0.450281	0.0121635	4.31935	86.1199	0.001806	0.254448	0.00709772	227.977	6.59868	0.005416	0.292985	0.0184856
3801_contig12_gene2958	145.49	27.2185	0.000952	0.248848	0.00382563	53.0005	130.086	0.005515	0.145211	0.0379792	204.633	33.5122	0.001869	0.225146	0.00830128
3801_contig12_gene2959	190.822	16.2651	1.8e-05	0.17616	0.00010218	64.5323	125.267	0.002845	0.237778	0.0119649	97.9716	28.2546	0.000715	0.270476	0.00264349
3801_contig12_gene2960	16.8512	23.4824	0.00383	0.350841	0.0109166	70.8941	12.472	0.008582	0.179683	0.0477619	24.8561	19.8389	0.010504	0.264726	0.0396788
3801_contig12_gene2961	20.2981	2.71553	0.005686	0.313788	0.0181205	3.23725	9.00596	0.012496	0.174772	0.0714989	10.7636	2.22162	0.013487	0.225916	0.0596992
3801_contig12_gene2962	23.0361	33.2355	0.014682	0.503174	0.0291788	93.5268	10.5271	0.022613	0.537782	0.0420486	13.9301	28.1652	0.012117	0.46569	0.0260195
3801_contig12_gene2963	25.6025	32.2962	0.004743	0.391859	0.0121038	40.7929	31.3347	0.008635	0.314519	0.0274546	26.5108	24.8606	0.005806	0.449205	0.0129251
3801_contig12_gene2964	16.6679	11.4521	0.015165	0.513549	0.0295298	23.906	18.1372	0.009925	0.361644	0.0274441	18.8218	13.9624	0.00933	0.569886	0.0163717
3801_contig12_gene2965	2704.23	348.84	0.000948	0.149346	0.00634768	1058.16	713.052	0.002489	0.065758	0.0378509	427.748	292.605	0.002728	0.169977	0.0160492
3801_contig12_gene2966	80.2817	7.40841	0.006491	0.379028	0.0171254	10.0372	38.1785	0.01666	0.350828	0.0474877	39.0424	4.43783	0.004572	0.441832	0.0103478
3801_contig12_gene2967	62.9759	2.45214	0.008389	0.704657	0.0119051	0.336883	59.2011	0.018162	0.000974	18.6468	7.17585	3.34399	0.014908	0.391487	0.0380804
3801_contig12_gene2968	5.57481	0.607023	0.021571	0.471206	0.0457783	0.269655	0.351256	0.050337	0.425442	0.118317	0	0.218544	0.014151	0.283485	0.049918
3801_contig12_gene2969	193.445	184.262	1e-05	0.104526	9.567e-05	235.777	83.208	0.002421	0.270407	0.00895317	99.8989	189.331	0.003642	0.249923	0.0145725
3801_contig12_gene2970	154.55	42.5243	0.001402	0.207391	0.00676018	88.1448	70.1551	0.005642	0.103333	0.0546002	61.102	43.841	0.004914	0.164786	0.0298205
3801_contig12_gene2976	0.278968	52.8666	0.057207	0.217961	0.262464	0.122882	0.0163577	0.085212	0.386893	0.220247	0.0374333	0.0921482	0.102095	0.534716	0.190933
3801_contig12_gene2977	0.0396249	2.03315	0.044016	0.6316	0.0696897	1.06491	0.268759	0.040719	0.376504	0.10815	0.0488181	1.49175	0.03508	0.485248	0.0722929
3801_contig12_gene2978	58.0899	30.445	0.002893	0.310235	0.00932519	15.0974	34.9901	0.005393	0.238792	0.0225845	44.8435	13.9787	0.005327	0.236878	0.0224884
3801_contig12_gene2979	86.1864	34.1171	0.050023	0.734184	0.0681341	75.9074	27.3822	0.008236	0.290995	0.0283029	26.7376	13.8824	0.078973	0.435564	0.181312
3801_contig12_gene2980	53.7574	119.365	0.005932	0.442482	0.0134062	182.505	19.0416	0.013327	0.630787	0.0211276	27.9247	44.14	0.005427	0.304239	0.0178379
3801_contig12_gene2981	53.4426	16.3702	0.013656	0.561681	0.0243127	32.325	41.9786	0.029017	0.505811	0.0573673	42.2492	20.7091	0.014703	0.586629	0.0250635
3801_contig12_gene2982	60.7477	19.1825	0.003247	0.295888	0.0109737	64.0548	28.4951	0.008228	0.392291	0.0209742	34.0468	45.1694	0.005758	0.38802	0.0148394
3801_contig12_gene2985	13.5362	6.97111	0.06162	0.641627	0.0960371	18.1218	0.980879	0.064173	0.145743	0.440316	1.4817	7.70801	0.046263	0.573896	0.0806122
3801_contig12_gene2986	16.5006	9.84187	0.014477	0.441008	0.0328271	14.5272	10.4818	0.017911	0.284342	0.062991	10.5108	6.74244	0.017103	0.394369	0.043368
3801_contig12_gene2987	152.526	83.3749	4.3e-05	0.431299	9.96988e-05	126.491	75.6361	2.9e-05	0.287034	0.000101033	61.7138	108.529	5.8e-05	0.581945	9.96658e-05
3801_contig12_gene2989	15.699	40.7317	0.017015	0.585473	0.029062	65.984	10.7299	0.029403	0.404387	0.0727101	9.7831	24.6627	0.02613	0.465383	0.0561473
3801_contig12_gene2990	36.8145	35.8602	0.020205	0.388497	0.0520081	59.2721	26.3846	0.013599	0.596565	0.0227955	15.2441	97.4583	0.016864	0.561128	0.0300537
3801_contig12_gene2991	25.5806	10.754	0.010822	0.60827	0.0177914	21.2783	23.9497	0.017984	0.802393	0.022413	26.9893	12.6722	0.011574	0.576659	0.0200708
3801_contig12_gene2994	126.815	39.8661	0.005303	0.57064	0.00929307	53.3672	53.9783	0.012586	0.45418	0.0277115	56.1337	53.4028	0.007445	0.549479	0.0135492
3801_contig12_gene2995	23.9461	75.4179	0.010041	0.327741	0.030637	82.4685	24.9939	0.013418	0.836451	0.0160416	20.1633	77.2806	0.015415	0.468643	0.0328928
3801_contig12_gene2996	22.9761	30.654	0.006881	0.356066	0.0193251	22.8729	12.9827	0.014628	0.198036	0.0738654	29.705	10.8629	0.005652	0.355665	0.0158914
3801_contig12_gene2997	70.6677	118.97	0.000446	0.209896	0.00212486	39.4859	38.3977	0.002338	0.19794	0.0118117	31.7079	86.3354	0.001383	0.267059	0.00517863
3801_contig12_gene2998	8.2989	9.81221	0.018707	0.525601	0.0355916	12.9649	3.59095	0.030439	0.444355	0.0685015	4.79989	8.04067	0.02517	0.490059	0.0513612
3801_contig12_gene3000	66.3048	22.2943	0.013314	0.259254	0.051355	49.6267	18.8054	0.010684	0.277179	0.0385455	28.2795	14.2876	0.016277	0.333608	0.0487908
3801_contig12_gene3001	10.3668	101.727	0.016233	0.428655	0.0378696	17.5519	6.06256	0.012184	0.198111	0.0615009	12.0277	29.7392	0.015885	0.356061	0.0446131
3801_contig12_gene3004	36.4322	22.3606	0.003503	0.187972	0.0186358	56.688	9.78301	2.6e-05	0.255423	0.000101792	8.85075	24.5168	0.007149	0.135271	0.0528495
3801_contig12_gene3012	661.331	339.755	3e-06	0.027153	0.000110485	333.153	458.58	1.4e-05	0.140357	9.97456e-05	323.564	201.817	0.001949	0.106754	0.0182569
3801_contig12_gene3013	645.748	61.8384	0.006298	0.353419	0.0178202	194.612	553.557	0.015436	0.334734	0.0461142	315.393	117.694	0.00854	0.313379	0.0272513
3801_contig12_gene3014	65.6742	29.1626	0.01171	0.441036	0.0265511	52.9597	63.5921	0.008817	0.364272	0.0242044	71.8329	18.6901	0.006071	0.481439	0.0126101
3801_contig12_gene3015	583.523	42.0018	0.00248	0.395004	0.00627842	66.9405	283.044	0.00985	0.481221	0.0204688	557.749	26.6934	0.015111	0.299285	0.0504903
3801_contig12_gene3016	17.2259	1.23374	0.027334	0.412445	0.0662731	0.826236	9.63631	0.021899	0.190014	0.115249	8.03544	18.3132	0.02511	0.337727	0.07435
3801_contig12_gene3018	2161.92	135.208	0.010703	0.222813	0.0480358	123.22	1490.23	0.028066	0.358145	0.0783649	997.808	205.091	0.005962	0.280498	0.0212551
3801_contig12_gene3019	140.834	32.1784	0.002577	0.219079	0.0117629	44.4476	49.0077	0.017563	0.410767	0.0427566	30.7933	47.5484	0.020508	0.423114	0.0484692
3801_contig12_gene3021	15.888	14.8494	0.00382	0.368061	0.0103787	26.4617	9.58923	0.014105	0.298997	0.0471744	7.84236	13.1471	0.008261	0.297817	0.0277385
3801_contig12_gene3022	311.402	50.3069	3.2e-05	0.3173	0.000100851	52.723	158.328	0.00339	0.557328	0.00608259	135.242	39.6631	2.4e-05	0.240699	9.97096e-05
3801_contig12_gene3023	244.987	42.7488	0.004992	0.144615	0.0345192	26.5289	96.1098	0.012958	0.502865	0.0257683	128.444	46.6297	0.017055	0.190431	0.08956
3801_contig12_gene3024	33.5511	9.33699	0.01867	0.423788	0.044055	24.3606	26.5988	0.017685	0.718341	0.0246192	25.6041	18.5336	0.023282	0.522743	0.0445381
3801_contig12_gene3025	16.1592	157.783	0.010641	0.179578	0.0592556	139.306	7.2572	0.012678	0.156926	0.0807897	6.61947	227.503	0.007183	0.145021	0.0495308
3801_contig12_gene3026	40.2847	36.0662	0.007712	0.337661	0.0228395	24.6642	18.1311	0.007888	0.46917	0.0168127	19.7369	20.9238	0.010895	0.439386	0.024796
3801_contig12_gene3027	90.9707	19.6775	0.064544	0.669212	0.0964478	73.2249	58.0326	0.017472	0.355362	0.0491668	21.0609	62.7161	0.014456	0.284988	0.0507249
3801_contig12_gene3032	256.746	68.9292	0.001057	0.189175	0.00558742	145.284	120.996	0.005185	0.166989	0.0310499	119.251	73.27	0.001077	0.107665	0.0100033
3801_contig12_gene3033	50.9679	26.2082	0.000901	0.515846	0.00174665	54.7601	32.8488	0.003516	0.298952	0.0117611	30.9819	25.5611	0.004461	0.311798	0.0143073
3801_contig12_gene3035	13.1663	10.9532	0.014113	0.377446	0.0373908	9.14638	6.90225	0.023312	0.374171	0.0623031	12.3394	5.25652	0.020576	0.365717	0.0562621
3801_contig12_gene3036	23.7254	11.7461	0.00977	0.575649	0.0169721	49.3045	12.2581	0.013534	0.580342	0.0233207	13.8643	13.3538	0.016324	0.45958	0.0355194
3801_contig12_gene3037	12.6145	8.785	0.011072	0.271098	0.0408413	21.1466	5.40442	0.022621	0.24384	0.0927698	4.93233	10.6477	0.015509	0.301628	0.0514176
3801_contig12_gene3038	688.474	101.862	0.006919	0.215441	0.0321155	93.6967	338.171	0.017563	0.619148	0.0283664	671.197	65.646	0.005141	0.177936	0.0288924
3801_contig12_gene3040	8.57871	11.0466	0.008339	0.468466	0.0178007	31.927	3.88656	0.037297	0.587652	0.0634678	9.50813	8.68132	0.014053	0.403506	0.0348272
3801_contig12_gene3042	25.096	57.3632	0.012822	0.509348	0.0251734	43.5989	30.7246	0.030392	0.731816	0.0415296	39.8994	90.0742	0.017288	0.467486	0.0369808
3801_contig12_gene3044	55.6758	231.696	0.010878	0.431518	0.0252087	51.1322	50.1477	0.058787	0.889708	0.0660745	149.452	10.653	0.02568	0.44341	0.0579148
3801_contig12_gene3045	40.559	20.5576	0.007807	0.140419	0.0555979	10.468	75.1111	0.00459	0.265107	0.0173138	27.7895	16.829	0.008864	0.21785	0.0406885
3801_contig12_gene3050	26.4183	8.9285	0.011885	0.541109	0.0219642	17.3605	9.02696	0.016461	0.489396	0.0336353	8.54587	6.49065	0.015355	0.513332	0.0299124
3801_contig12_gene3051	24.3073	75.4105	0.019282	0.538766	0.0357892	271.077	7.12941	0.030771	1.96264	0.0156783	19.31	14.8091	0.027752	0.64349	0.0431273
3801_contig12_gene3059	2.78705	2.45308	0.006468	0.6499	0.0099523	0.935454	0.840388	0.013856	0.677176	0.0204614	0.712113	2.42486	0.006506	0.481328	0.0135168
3801_contig12_gene3060	0.0273563	0.743598	0.004088	0.445537	0.00917544	0.093155	0	0.01735	0.734364	0.0236259	0.0691562	0.455775	0.006054	0.386908	0.0156471
3801_contig12_gene3061	4.04206	1.71936	0.011098	0.744975	0.0148971	1.55184	0	0.030911	0.808183	0.0382475	0.110765	2.65958	0.016577	0.596506	0.0277902
3801_contig12_gene3062	3.93628	3.21453	0.008	0.610925	0.0130949	58.9595	0	0.034866	0.761464	0.0457881	0.966149	7.68818	0.031201	0.965363	0.0323205
3801_contig12_gene3063	0.0665207	4.15785	0.014016	0.572422	0.0244854	0.101311	0.0209	0.041456	1.09217	0.0379573	0.899319	5.72734	0.013149	0.546061	0.0240797
3801_contig12_gene3068	2.80266	0.185802	0.021559	0.66605	0.0323684	24.4033	0.0409055	0.047088	0.747118	0.0630262	0.218734	14.3422	0.044852	0.493067	0.0909653
3801_contig12_gene3069	1.88351	0.443776	0.008417	0.622987	0.0135107	5.22591	0.112718	0.003926	0.502119	0.00781886	0.691297	0.315026	0.012348	0.603617	0.0204567
3801_contig12_gene3072	1.05536	1.38062	0.012123	0.62252	0.0194741	4.95115	0.0361443	0.019877	0.695332	0.0285863	1.56459	0.111879	0.014431	0.619008	0.0233131
3801_contig12_gene3076	0.48428	0.133318	0.050776	0.776278	0.0654096	10.3211	0.0617672	0.075969	0.834681	0.0910156	0.275239	0	0.013885	0.480355	0.0289057
3801_contig12_gene3077	57.4026	37.8439	0.00108	0.373246	0.00289353	117.878	16.9959	0.005031	0.319509	0.015746	32.0731	22.8196	0.006841	0.259428	0.0263696
3801_contig12_gene3078	2.41579	19.7586	0.023062	0.774858	0.0297629	56.6185	3.80979	0.059263	1.28573	0.0460931	3.36667	28.8383	0.02485	1.02879	0.0241547
3801_contig12_gene3079	7.86183	5.65688	0.005185	0.64645	0.00802073	973.915	36.6031	0.003518	0.701929	0.0050119	75.9473	83.3167	0.008127	0.463142	0.0175475
3801_contig12_gene3080	45.123	3.50024	0.012072	1.26827	0.00951849	13.1482	10.654	0.009872	0.388257	0.0254265	9.43166	11.0121	0.010266	1.22004	0.0084145
3801_contig13_gene4490	4345.12	908.515	0.021298	0.18932	0.112497	934.124	2322.03	0.015254	0.28533	0.0534609	1536.32	1179.02	0.032758	0.35642	0.0919084
3801_contig13_gene4492	1.40304	8.06217	0.015328	0.279263	0.0548873	0.810283	22.9007	0.033894	0.33522	0.10111	8.32311	61.4512	0.11883	0.337015	0.352596
3801_contig13_gene4494	18.6273	2.79036	0.019319	0.355248	0.0543817	2.71549	8.12239	0.02819	0.397564	0.0709068	9.16657	2.73811	0.029152	0.161954	0.180002
3801_contig13_gene4496	38.7782	80.3893	0.002393	0.094767	0.0252514	30.6958	167.354	0.014161	0.200457	0.0706436	90.3966	66.8874	0.014392	0.252967	0.0568928
3801_contig13_gene4497	27.2298	2.67773	0.008222	0.410068	0.0200503	14.1236	6.86685	0.016482	0.359012	0.0459093	11.8078	5.86106	0.014184	0.470555	0.0301431
3801_contig13_gene4498	843.629	112.771	0.005537	0.283192	0.0195521	106.703	208.191	0.02395	0.350522	0.0683267	452.218	90.912	0.01518	0.386945	0.0392304
3801_contig13_gene4499	28.3016	46.8982	0.014167	0.143114	0.098991	0.368409	8.34815	0.0035	0.545759	0.00641309	14.9883	6.94716	0.007036	0.173517	0.0405493
3801_contig13_gene4500	216.178	53.6926	0.000965	0.305057	0.00316334	71.7678	70.7774	0.008658	0.375107	0.0230814	71.5573	42.3979	0.002875	0.27466	0.0104675
3801_contig13_gene4501	61.3768	44.5751	0.016414	0.413647	0.0396812	40.0505	44.0318	0.025054	0.434414	0.0576731	39.0647	40.5242	0.023259	0.385476	0.0603384
3801_contig13_gene4502	0.548073	9.06277	0.008052	0.342578	0.0235041	3.15039	4.84186	0.015626	0.338046	0.0462245	3.76047	13.0459	0.014574	0.248007	0.0587645
3801_contig13_gene4504	11.5763	48.2999	0.004256	0.515868	0.00825017	52.803	9.83742	0.012743	0.446674	0.0285286	13.7253	56.4269	0.008138	0.304321	0.0267415
3801_contig13_gene4505	169.775	70.2658	0.01358	0.352624	0.0385113	72.666	95.161	0.01012	0.338637	0.0298845	146.269	23.1977	0.017128	0.294735	0.0581132
3801_contig13_gene4506	32.2681	36.5053	0.029268	0.535603	0.054645	55.2017	15.2478	0.015369	0.406015	0.0378533	14.735	46.157	0.021364	0.176119	0.121304
3801_contig13_gene4509	28.9883	22.5769	0.015552	0.366682	0.0424128	36.8409	19.8793	0.007788	0.312675	0.0249077	14.5177	26.9769	0.010407	0.160907	0.0646771
3801_contig13_gene4510	30.5612	53.51	4.4e-05	0.43666	0.000100765	22.4466	14.8647	0.004216	0.556848	0.00757119	13.4567	36.6132	0.001037	0.289673	0.0035799
3801_contig13_gene4511	110.394	16.8669	0.00613	0.308494	0.0198707	42.068	51.3667	0.016952	0.29382	0.0576952	65.7377	11.2994	0.020022	0.198149	0.101045
3801_contig13_gene4512	26.7697	47.5892	0.006611	0.681272	0.00970391	67.4236	14.1778	0.013297	0.480282	0.0276858	9.55825	67.6729	0.01057	0.487425	0.0216854
3801_contig13_gene4513	17.9161	23.3216	0.001988	0.385517	0.00515671	38.1338	14.6975	0.003784	0.441708	0.00856675	14.8996	17.8162	0.021551	0.29736	0.0724744
3801_contig13_gene4514	46.4726	12.4693	0.014314	0.376936	0.0379746	15.9019	46.1984	0.008932	0.354095	0.0252249	56.6401	6.89511	0.002234	0.331466	0.00673976
3801_contig13_gene4516	134.835	46.9862	0.005785	0.279907	0.0206676	38.3515	98.2165	0.00285	0.309342	0.0092131	92.3152	55.1657	0.0111	0.225834	0.0491511
3801_contig13_gene4517	82.5292	51.3873	0.010257	0.359072	0.0285653	62.4902	71.1084	0.00945	0.441763	0.0213916	103.677	38.8938	0.017474	0.273908	0.0637951
3801_contig13_gene4518	66.2967	2.92071	0.010218	0.289096	0.0353447	23.0179	57.9101	0.019867	0.415704	0.0477912	13.9624	14.0673	0.019287	0.387503	0.0497725
3801_contig13_gene4519	31.5592	49.0571	0.023024	0.624701	0.036856	74.3812	11.6567	0.031295	0.455534	0.0686996	12.4623	21.2897	0.027003	0.340673	0.0792637
3801_contig13_gene4520	14.2239	39.9048	0.016502	0.855855	0.0192813	40.6111	9.78972	0.027639	0.467146	0.0591657	14.9488	31.0879	0.018305	0.347013	0.0527502
3801_contig13_gene4522	36.5908	39.5145	0.006136	0.560696	0.0109435	85.9959	16.4387	0.010967	0.354082	0.0309731	24.2089	39.168	0.00712	0.23229	0.0306513
3801_contig13_gene4523	25.937	14.5559	0.007649	0.562239	0.0136045	33.7516	16.1288	0.013942	0.405953	0.0343439	22.1671	11.4721	0.005543	0.331136	0.0167393
3801_contig13_gene4524	111.04	8.27684	1.8e-05	0.183377	9.81584e-05	40.7163	55.8438	0.006279	0.243796	0.0257551	48.8162	8.69878	9.8e-05	0.318701	0.000307498
3801_contig13_gene4525	0.354456	0.532896	0.009167	0.617585	0.0148433	1.22502	1.5029	0.018718	0.530165	0.035306	0.472497	1.14614	0.01584	0.316972	0.0499729
3801_contig13_gene4527	296.612	90.8438	0.003089	0.109492	0.0282121	175.155	150.954	0.001501	0.152703	0.00982954	158.239	70.4578	0.001683	0.208409	0.00807547
3801_contig13_gene4528	36.1247	39.9761	0.00097	0.243349	0.00398604	42.5486	26.6807	0.00482	0.181026	0.026626	26.8847	29.0477	0.001929	0.227488	0.00847957
3801_contig13_gene4529	27.6704	6.47724	0.007205	0.424332	0.0169796	8.45995	20.7839	0.011788	0.615317	0.0191576	18.5134	4.96298	0.013499	0.623831	0.0216389
3801_contig13_gene4530	219.08	158.715	0.004448	0.382483	0.0116293	323.738	231.685	0.003563	0.300301	0.0118648	176.099	152.554	0.004619	0.384569	0.0120108
3801_contig13_gene4531	20.7363	62.6776	0.00336	0.188922	0.0177851	101.448	14.7967	0.008397	0.228735	0.0367106	15.3928	92.33	0.007539	0.170382	0.0442476
3801_contig13_gene4532	59.0724	3.92778	0.008511	0.505652	0.0168317	14.3562	46.8747	0.01413	0.405628	0.0348349	38.6611	9.67736	0.01624	0.433384	0.0374725
3801_contig13_gene4533	19.2426	33.5332	0.028571	0.324789	0.0879679	81.1492	15.0113	0.048959	0.393967	0.124272	22.9811	53.8189	0.03279	0.23114	0.141862
3801_contig13_gene4534	59.5483	36.221	0.005661	0.201976	0.0280281	140.313	46.3112	0.004581	0.269454	0.017001	43.8001	17.9635	0.010095	0.251997	0.04006
3801_contig13_gene4535	4.02489	21.9611	0.013	0.431338	0.0301388	20.1481	5.99881	0.010087	0.349057	0.0288979	5.43039	28.0845	0.015074	0.33938	0.0444163
3801_contig13_gene4536	19.2067	18.2854	0.007305	0.303472	0.0240714	26.7562	14.3779	0.007202	0.264861	0.0271916	11.7006	20.6461	0.015365	0.19121	0.0803567
3801_contig13_gene4537	301.386	123.207	0.017778	0.477081	0.0372641	127.804	13.1472	0.011767	0.222038	0.0529954	5.68797	127.86	0.012046	0.274555	0.0438746
3801_contig13_gene4544	8426.48	1725.98	7e-06	0.066995	0.000104485	1699.64	3562.29	0.00717	0.123833	0.0579006	4188.9	1301.86	0.003567	0.052801	0.0675555
3801_contig13_gene4545	13.5977	14.0974	0.006839	0.294761	0.0232018	34.561	6.62513	0.010309	0.336242	0.0306595	4.45889	20.4175	0.011272	0.279155	0.040379
3801_contig13_gene4546	0.560512	3.63038	0.012574	0.201423	0.0624258	21.013	1.16713	0.022017	0.267056	0.0824434	0.142395	17.4663	0.02355	0.269112	0.08751
3801_contig13_gene4548	75.3471	116.258	0.007654	0.357885	0.0213868	115.152	57.8718	0.01327	0.367544	0.0361045	34.6365	197.531	0.021104	0.519898	0.0405926
3801_contig13_gene4549	32.0239	25.4979	0.046062	0.485654	0.0948453	20.255	13.1017	0.007651	0.414745	0.0184475	22.4708	12.0639	0.013555	0.356211	0.0380533
3801_contig13_gene4550	15.555	10.7593	0.012786	0.458938	0.02786	52.4322	15.0523	0.006866	0.36226	0.0189532	12.6208	30.6446	0.008476	0.303148	0.0279599
3801_contig13_gene4551	0.121145	6.7249	0.010114	0.327999	0.0308355	14.3097	0.489328	0.003492	0.329565	0.0105958	0.088863	5.05133	0.010564	0.422071	0.025029
3801_contig13_gene4553	24.6014	29.3237	0.008948	0.353973	0.0252788	23.2795	13.7527	0.018345	0.511455	0.0358683	13.9708	18.084	0.006754	0.38409	0.0175844
3801_contig13_gene4554	9.82786	10.5457	0.014145	0.541184	0.0261371	21.6172	3.9269	0.007763	0.378279	0.0205219	4.01582	5.97468	0.011064	0.421644	0.0262401
3801_contig13_gene4555	16.3734	13.7945	0.029689	0.491505	0.0604043	18.0326	6.37294	0.036188	0.464248	0.0779497	5.96791	16.3706	0.039169	0.526644	0.0743747
3801_contig13_gene4556	14.6856	17.1739	0.002124	0.26398	0.00804606	36.6903	9.01672	0.013423	0.421088	0.0318769	11.7463	20.5521	0.014598	0.441748	0.033046
3801_contig13_gene4557	64.4562	22.9961	0.019688	0.441637	0.0445796	43.142	56.0511	0.018707	0.594208	0.0314822	80.0255	18.0625	0.02404	0.543645	0.04422
3801_contig13_gene4558	7.32812	17.8912	0.013206	0.465734	0.0283552	9.04961	10.3849	0.012965	0.549203	0.0236069	5.0443	36.3541	0.015823	0.385899	0.041003
3801_contig13_gene4563	115.512	121.183	0.004793	0.301934	0.0158743	331.115	65.3616	0.017101	0.871479	0.019623	60.9736	50.3199	0.025537	0.731081	0.0349305
3801_contig13_gene4564	120.755	10.7	0.001236	0.566009	0.00218371	12.5554	37.7224	0.007861	0.240386	0.0327016	36.6409	8.20851	0.013965	0.377537	0.0369898
3801_contig13_gene4565	323.948	23.7534	0.004422	0.235278	0.0187948	99.1592	188.205	0.005645	0.169884	0.0332286	154.335	33.3536	0.004692	0.263431	0.0178111
3801_contig13_gene4566	15.5796	0.624933	0.003044	0.356518	0.00853814	0.476882	10.6575	0.008776	0.431826	0.020323	7.88975	1.02046	0.007955	0.312511	0.0254551
3801_contig13_gene4571	79.4799	72.0503	0.01184	0.449033	0.0263678	41.249	90.8848	0.018932	0.477192	0.0396738	198.491	27.5922	0.028233	0.695583	0.040589
3801_contig13_gene4573	134.413	79.2514	0.010035	0.413283	0.0242812	111.201	48.4695	0.010255	0.362221	0.0283114	45.5344	54.5015	0.017354	0.613021	0.028309
3801_contig13_gene4577	45.5969	5.30326	0.013636	0.606705	0.0224755	23.162	11.7536	0.016704	0.857997	0.0194686	14.5646	7.61453	0.01603	0.554772	0.0288948
3801_contig13_gene4579	47.5935	45.9661	0.005346	0.252809	0.0211464	103.67	46.8102	0.014478	0.340227	0.0425539	21.9916	60.0484	0.008232	0.208784	0.0394283
3801_contig13_gene4583	8.63177	14.5896	0.066857	0.846615	0.0789698	36.8232	5.40056	0.071142	0.908686	0.0782911	3.5254	14.0088	0.040311	1.31044	0.0307615
3801_contig13_gene4584	31.3728	16.5645	0.004886	0.392206	0.0124577	28.1373	11.9839	0.007218	0.411453	0.0175427	13.5345	9.92114	0.004338	0.252594	0.0171738
3801_contig13_gene4585	162.057	132.74	0.003414	0.308729	0.0110582	119.85	83.8253	0.006672	0.461452	0.0144587	91.7709	120.623	0.003249	0.297819	0.0109093
3801_contig13_gene4586	11.0821	17.7972	0.008186	0.281199	0.0291111	16.5377	8.20927	0.004445	0.389948	0.011399	10.0409	26.9052	0.007604	0.228499	0.033278
3801_contig13_gene4587	16.0862	7.92579	0.01206	0.617262	0.0195379	12.5973	7.88443	0.026256	0.509558	0.051527	10.5186	8.88896	0.016952	0.453113	0.0374123
3801_contig13_gene4588	223.815	42.9222	0.007675	0.575026	0.0133472	154.123	173.233	0.009205	0.6285	0.014646	48.2734	49.2462	0.006808	0.512833	0.0132753
3801_contig13_gene4589	3.40241	33.5861	0.033051	0.412199	0.0801821	74.6081	1.67369	0.029151	0.505348	0.057685	1.71184	9.28788	0.038483	0.543626	0.0707895
3801_contig13_gene4590	18.5709	29.4517	0.041719	0.449229	0.092868	49.4018	7.84905	0.047023	0.42076	0.111757	14.0618	12.5597	0.058133	0.475343	0.122297
3801_contig13_gene4591	28.1797	23.4333	0.032065	0.516798	0.0620455	14.0265	8.42438	0.01784	0.404466	0.0441075	12.4349	8.0296	0.07352	0.60865	0.120792
3801_contig13_gene4592	18.7736	8.73968	0.006217	0.557114	0.0111593	27.6554	15.857	0.019974	0.652692	0.0306025	13.2503	10.6793	0.016509	0.329011	0.0501777
3801_contig13_gene4593	131.19	62.581	0.006652	0.646028	0.0102968	64.6501	52.8296	0.021929	0.512904	0.0427546	60.8626	100.719	0.015178	0.448411	0.0338484
3801_contig13_gene4595	41.8887	0.991727	0.002303	0.394422	0.00583892	26.1777	5.38097	0.004271	0.298483	0.014309	5.30701	0.895782	0.013329	0.444103	0.0300133
3801_contig13_gene4596	0.896735	2.07332	0.019116	0.761737	0.0250953	16.959	0.128725	0.048185	0.611901	0.0787464	0.0603294	0.480886	0.02857	0.605121	0.0472137
3801_contig13_gene4598	25.476	7.78505	0.016042	0.572875	0.0280026	11.3028	20.451	0.003941	0.45795	0.00860574	12.7777	32.7921	0.003693	0.347026	0.0106419
3801_contig13_gene4599	257.72	16.3922	0.046903	0.65134	0.07201	54.4659	81.956	0.020521	0.612409	0.0335087	71.6679	58.3729	0.027731	0.521791	0.0531458
3801_contig13_gene4600	34.6271	8.2828	0.003704	0.373821	0.00990849	10.7593	37.5279	0.008628	0.329721	0.0261676	28.2357	16.264	0.006863	0.388384	0.0176707
3801_contig13_gene4601	20.2813	39.2518	0.0084	0.229553	0.0365929	8.49687	11.9552	0.011028	0.20282	0.0543733	14.6643	6.63624	0.012077	0.205159	0.0588665
3801_contig14_gene1239	22.79	24.7942	0.010785	0.208678	0.0516825	51.2009	19.4183	0.01426	0.190421	0.0748867	14.2129	31.0524	0.018564	0.186791	0.0993838
3801_contig14_gene1241	8.87792	31.7761	0.005338	0.498293	0.0107126	277.634	8.39427	0.025059	0.444737	0.0563457	7.97428	30.2488	0.017282	0.446072	0.0387426
3801_contig14_gene1242	131.982	8.2969	0.01915	0.344379	0.0556073	32.72	53.8544	0.006617	0.552643	0.0119734	43.2324	14.4286	0.013755	0.404419	0.0340118
3801_contig14_gene1243	160.489	84.6791	0.001035	0.090153	0.0114805	144.898	106.534	0.001035	0.222639	0.00464878	100.012	64.4934	0.0031	0.165471	0.0187344
3801_contig14_gene1244	4.12361	77.0676	0.019658	0.216605	0.0907551	35.3524	2.07419	0.02859	0.212073	0.134812	0.355963	172.282	0.017692	0.164971	0.107243
3801_contig14_gene1245	155.051	39.62	0.009706	0.322579	0.0300888	69.8832	145.611	0.007192	0.238086	0.0302076	75.114	74.0497	0.004517	0.239214	0.0188827
3801_contig14_gene1246	75.5859	7.48165	1.9e-05	0.193585	9.81481e-05	14.3582	22.5411	0.016662	0.230546	0.0722719	23.6461	28.4176	0.018599	0.241853	0.0769021
3801_contig14_gene1249	26.4989	13.6014	0.006982	0.369935	0.0188736	8.8926	59.3805	0.006822	0.188171	0.0362543	43.2051	19.7655	0.006253	0.36453	0.0171536
3801_contig14_gene1250	10.6381	4.50855	0.013289	0.465811	0.0285287	16.0816	19.3323	0.021282	0.466935	0.0455781	7.98644	8.30617	0.023347	0.480179	0.0486215
3801_contig14_gene1251	227.069	207.728	0.000829	0.159058	0.00521194	357.552	104.21	0.003299	0.138385	0.0238393	95.6627	237.92	0.002491	0.165904	0.0150147
3801_contig14_gene1252	66.6859	21.3903	0.004224	0.250372	0.0168709	20.8677	18.4975	0.004561	0.256607	0.0177743	16.8954	9.5224	0.005079	0.172112	0.0295099
3801_contig14_gene1255	0.301187	1.35391	0.028914	0.424755	0.0680722	3.16036	0.204803	0.042603	0.521895	0.0816314	0.426856	0.914378	0.041313	0.280816	0.147118
3801_contig14_gene1256	44.4225	27.7176	0.002864	0.290169	0.00987011	54.7114	32.3604	0.004819	0.329373	0.0146308	28.8727	25.1485	0.004795	0.311609	0.0153879
3801_contig14_gene1257	17.4914	201.106	0.011491	0.233034	0.0493104	52.6371	11.1252	0.005784	0.186075	0.0310842	13.7289	143.162	0.012461	0.169312	0.0735979
3801_contig14_gene1265	12.7138	36.9829	0.022513	0.451464	0.0498667	39.213	13.8085	0.015552	0.379596	0.0409699	7.15276	54.2149	0.012864	0.211277	0.0608869
3801_contig14_gene1266	482.823	168.931	1.6e-05	0.159617	0.00010024	200.441	214.54	0.010168	0.209137	0.0486188	299.257	96.6299	0.001404	0.116695	0.0120314
3801_contig14_gene1267	42.3844	65.7084	0.012037	0.198227	0.0607233	55.8674	15.8998	0.013906	0.160933	0.0864086	13.0179	71.5715	0.01061	0.156062	0.0679858
3801_contig14_gene1268	46.6469	46.4849	0.002757	0.192587	0.0143156	126.968	19.2013	0.006829	0.16916	0.0403701	20.5205	45.961	0.00279	0.194251	0.0143629
3801_contig14_gene1269	60.6236	25.3056	0.003118	0.237559	0.0131252	86.8536	30.3908	2.4e-05	0.242941	9.87894e-05	29.0505	57.3088	0.002059	0.166832	0.0123418
3801_contig14_gene1270	50.9436	17.7253	0.059158	0.385791	0.153342	45.0877	36.3877	0.078683	0.164252	0.479038	23.2815	27.9563	0.051695	0.149737	0.345239
3801_contig14_gene1271	36.7856	13.7032	0.01411	0.292868	0.0481787	35.4438	10.9451	0.036739	0.289636	0.126845	12.8077	4.09337	0.015594	0.406548	0.0383571
3801_contig14_gene1273	19.4824	26.1995	0.008166	0.255922	0.0319082	21.1355	16.3637	0.020797	0.349081	0.0595764	15.924	26.1927	0.009485	0.196572	0.048252
3801_contig14_gene1274	21.5874	9.45128	0.028657	0.238786	0.120011	26.8627	10.1733	0.044764	0.243546	0.183801	10.0573	6.01896	0.060351	0.192263	0.313898
3801_contig14_gene1275	17.0033	14.6437	0.003819	0.295486	0.0129245	20.9666	11.5681	0.009523	0.234027	0.0406919	12.8932	16.1988	0.012426	0.324282	0.0383185
3801_contig14_gene1276	186.091	36.8578	0.002241	0.136872	0.016373	37.4259	188.1	0.005538	0.374157	0.0148013	181.087	34.7602	0.007519	0.332338	0.0226246
3801_contig14_gene1277	33.4873	41.8944	0.030861	0.360496	0.0856071	24.6432	52.5778	0.016625	0.557619	0.0298143	69.8826	28.0894	0.02646	0.645848	0.0409694
3801_contig14_gene1278	44.0208	0.548338	0.009234	0.387654	0.0238202	57.3113	13.183	0.028205	0.388907	0.0725238	0.311421	52.8367	0.019807	0.238742	0.082964
3801_contig14_gene1279	90.2318	41.708	0.004218	0.222758	0.0189353	85.8319	68.9088	0.012038	0.205905	0.0584639	59.7381	70.6512	0.024178	0.22203	0.108895
3801_contig14_gene1280	27.4374	12.6923	0.095987	1.15222	0.0833061	36.5413	11.0947	0.075861	0.872589	0.0869378	8.09843	25.2046	0.092365	0.951453	0.0970778
3801_contig14_gene1281	20.434	16.5584	0.006512	0.125426	0.0519191	34.3443	11.2934	0.012752	0.180711	0.0705657	10.463	22.6641	0.016906	0.129006	0.131048
3801_contig14_gene1282	12.1911	7.86594	0.005697	0.344973	0.0165143	17.5542	8.00726	0.006521	0.404153	0.016135	6.72213	13.0577	0.010176	0.340534	0.0298825
3801_contig14_gene1283	1845.76	172.7	0.008573	0.155065	0.0552865	102.635	1960.94	1e-05	0.103118	9.69763e-05	1085.95	173.443	0.026484	0.180653	0.146601
3801_contig14_gene1284	24.6034	1.75464	2.5e-05	0.250514	9.97948e-05	0.634548	20.3695	0.014948	0.401135	0.0372643	11.405	1.16499	0.00633	0.269736	0.0234674
3801_contig14_gene1285	781.248	155.055	0.002359	0.1254	0.0188118	210.192	371.771	0.007693	0.193753	0.0397052	289.44	268.106	0.002708	0.116744	0.0231961
3801_contig14_gene1286	238.997	26.6737	0.019465	0.612122	0.0317992	70.6463	187.989	0.014699	0.528224	0.0278272	119.438	86.6644	0.014569	0.565665	0.0257555
3801_contig14_gene1288	16.3762	14.2661	0.011172	0.270289	0.0413335	43.5645	8.79037	0.020051	0.279625	0.0717068	7.55821	20.7509	0.019181	0.255533	0.0750627
3801_contig14_gene1289	39.6887	9.20827	0.006122	0.398471	0.0153637	53.8797	39.646	0.008108	0.434258	0.0186709	27.097	17.0543	0.010854	0.356906	0.0304114
3801_contig14_gene1290	16.4294	9.47625	0.006605	0.292425	0.022587	36.421	8.02753	0.009647	0.333069	0.028964	9.2949	12.8059	0.010334	0.261931	0.0394531
3801_contig14_gene1291	13.0198	10.7689	0.011793	0.598431	0.0197065	40.0112	8.73325	0.024316	0.674573	0.0360465	5.39198	6.62774	0.006011	0.65385	0.00919324
3801_contig14_gene1292	19.599	39.3526	0.020539	0.452662	0.0453738	53.6016	12.9332	0.01236	0.247009	0.0500387	12.9928	25.7369	0.011508	0.433052	0.0265742
3801_contig14_gene1293	70.0821	32.7977	0.001903	0.384253	0.00495247	28.3126	42.7587	0.014845	0.28714	0.0516995	63.9064	28.0167	0.027745	0.35599	0.0779376
3801_contig14_gene1294	20.8778	24.0653	0.031994	0.375265	0.0852571	79.6072	7.64696	0.024644	0.358657	0.0687119	11.7465	18.5471	0.019617	0.195293	0.100449
3801_contig14_gene1295	115.438	353.945	0.010009	0.111383	0.0898611	460.288	49.7214	0.000969	0.112391	0.00862169	45.4395	423.648	0.000984	0.080879	0.0121663
3801_contig14_gene1297	27.4219	71.6187	0.00781	0.415114	0.0188141	21.574	12.1373	0.008422	0.414847	0.0203015	17.1458	13.7024	0.005978	0.381748	0.0156595
3801_contig14_gene1298	37.4997	18.4391	0.04161	0.949917	0.0438038	99.1604	30.9501	0.041489	0.80058	0.0518237	24.9871	20.403	0.044748	0.700227	0.063905
3801_contig14_gene1299	14.388	44.2092	0.011626	0.333004	0.0349125	22.2173	13.2035	0.01748	0.385616	0.0453301	10.6076	15.6352	0.014203	0.29701	0.0478199
3801_contig14_gene1300	100.079	41.0469	0.01249	0.596818	0.0209277	80.4706	141.239	0.031705	0.517733	0.0612381	94.3774	50.785	0.014319	0.640156	0.022368
3801_contig14_gene1301	72.8725	51.5522	0.02701	0.7045	0.0383392	41.349	80.101	0.027586	0.750425	0.0367605	95.6383	51.9462	0.015857	1.02476	0.0154739
3801_contig14_gene1302	9.7323	15.0847	0.011668	0.39297	0.0296918	49.466	10.7292	0.01786	0.519402	0.0343857	9.07417	18.3494	0.011374	0.634338	0.0179305
3801_contig14_gene1303	40.7814	12.2701	0.007389	0.259982	0.0284212	24.9002	41.4181	0.002045	0.2548	0.0080259	25.9259	15.9971	0.003975	0.147682	0.0269159
3801_contig14_gene1304	30.1425	12.9021	0.018888	0.402038	0.0469806	23.9613	13.6636	0.02311	0.413575	0.0558786	15.7623	4.62768	0.016233	0.27927	0.0581265
3801_contig14_gene1306	22.0358	5.09412	0.01083	0.307642	0.0352033	28.4057	10.1691	0.008784	0.134228	0.0654409	6.22406	8.01188	0.011671	0.091711	0.127258
3801_contig14_gene1308	8.33166	8.07331	0.015122	0.753601	0.0200663	17.3272	6.69221	0.025975	0.571409	0.0454578	9.32564	8.71964	0.020324	0.345004	0.0589095
3801_contig14_gene1309	27.7569	10.8293	0.027339	0.718102	0.0380712	26.729	10.8924	0.044263	0.262164	0.168837	21.3908	14.7694	0.036136	0.667542	0.0541329
3801_contig14_gene1310	11.1262	14.8975	0.007994	0.258957	0.03087	46.8791	13.2908	0.016412	0.216524	0.0757976	9.18058	25.5718	0.076301	0.271506	0.281029
3801_contig14_gene1312	1.25758	28.4049	0.005584	0.328872	0.0169793	130.03	4.37901	0.011292	0.318957	0.0354029	1.05389	102.929	0.015254	0.286462	0.0532496
3801_contig14_gene1315	117.613	50.4182	0.000931	0.211221	0.00440771	46.5968	58.3805	0.007829	0.157685	0.0496496	82.0002	33.2181	0.005536	0.161955	0.0341823
3801_contig14_gene1317	10.5316	116.04	0.021278	0.701373	0.0303376	41.5204	7.91909	0.013719	0.196174	0.0699328	12.183	28.8068	0.02349	0.355605	0.0660564
3801_contig14_gene1319	8.71848	16.1271	0.002315	0.26473	0.00874476	44.9259	7.45014	0.005774	0.30572	0.0188866	7.38208	65.085	0.002605	0.355104	0.00733588
3801_contig14_gene1320	67.8126	18.2324	0.00243	0.362794	0.00669802	23.2743	31.8208	0.009112	0.327942	0.0277854	25.4647	50.2407	0.003942	0.337452	0.0116817
3801_contig14_gene1321	6.38516	3.24305	0.012414	0.354764	0.0349923	4.20255	3.24222	0.017749	0.365075	0.0486174	3.26816	3.12682	0.013763	0.282261	0.0487598
3801_contig14_gene1323	12.6254	6.48884	0.007922	0.225134	0.0351879	9.28208	9.81916	0.009316	0.211937	0.0439565	6.11161	13.9599	0.010448	0.167313	0.0624458
3801_contig14_gene1324	26.275	34.221	0.018355	0.402228	0.0456333	70.3094	25.4138	0.024408	0.572315	0.0426478	15.1241	155.14	0.026883	0.410207	0.0655352
3801_contig14_gene1325	233.335	87.2551	9e-06	0.088672	0.000101498	170.916	183.273	0.005746	0.14003	0.0410341	155.856	85.8957	1.7e-05	0.166985	0.000101806
3801_contig14_gene1326	2.1495	7.89135	0.011934	0.315319	0.0378474	13.9818	3.19309	0.009418	0.839288	0.0112214	122.373	3.61216	0.019708	0.73823	0.0266963
3801_contig14_gene1327	31.5391	35.2567	0.004952	0.320932	0.0154301	24.7722	29.2816	0.005332	0.432242	0.0123357	16.3098	26.3597	0.006637	0.382251	0.0173629
3801_contig14_gene1328	36.8022	8.33724	0.025245	0.628751	0.040151	20.3399	8.85436	0.036657	0.356046	0.102956	8.72114	12.506	0.04357	0.492845	0.0884051
3801_contig14_gene1329	6.66589	99.7511	0.095698	0.584812	0.163639	13.1027	1.00681	0.129146	0.924861	0.139638	5.50118	3.81473	0.031909	0.275042	0.116015
3801_contig14_gene1330	45.8591	18.0239	0.006475	0.440389	0.0147029	44.7741	27.7387	0.005124	0.500374	0.0102403	12.9233	19.2996	0.00181	0.185841	0.00973951
3801_contig14_gene1331	42.1157	48.6137	0.004841	0.2415	0.0200455	47.5382	19.6859	0.007469	0.225772	0.033082	23.3859	38.2409	0.008817	0.195256	0.0451561
3801_contig14_gene1332	89.4708	116.604	0.013397	0.220627	0.0607224	292.194	35.2927	0.026495	0.400775	0.0661094	25.9952	68.746	0.009105	0.28247	0.0322335
3801_contig14_gene1334	133.074	41.7842	0.004478	0.317798	0.0140907	41.8134	86.5525	0.006729	0.255799	0.0263058	119.643	26.5911	0.009131	0.494555	0.0184631
3801_contig14_gene1335	55.6801	36.7465	0.001957	0.375756	0.00520817	41.0956	31.5823	0.012747	0.237902	0.0535809	36.9026	20.9051	0.008382	0.371917	0.0225373
3801_contig14_gene1339	16.9972	10.4143	0.005508	0.48603	0.0113326	26.7114	8.3935	0.007766	0.435384	0.0178371	9.57671	10.8716	0.00993	0.420779	0.0235991
3801_contig14_gene1340	23.8033	30.0005	0.007581	0.398191	0.0190386	45.5046	13.1989	0.029242	0.445708	0.065608	12.8906	27.7928	0.022816	0.485182	0.0470257
3801_contig14_gene1341	10.5738	50.361	0.018207	0.675734	0.026944	60.3403	1.42323	0.019998	0.720519	0.027755	1.90432	84.7568	0.013669	0.686432	0.0199131
3801_contig14_gene1342	9.96984	34.8213	0.005106	0.404685	0.0126172	344.556	4.21176	0.008458	0.181936	0.0464889	2.38064	163.285	0.011722	0.455923	0.0257105
3801_contig15_gene1	72.3359	116.884	0.028611	0.434937	0.0657819	52.3505	25.484	0.013643	0.318145	0.042883	16.2201	74.5911	0.009735	0.418259	0.0232751
3801_contig15_gene11	5.25929	15.3984	0.008322	0.289014	0.0287945	12.4629	0	0.022716	0.268344	0.0846525	1.02466	3.51374	0.034238	0.456802	0.0749515
3801_contig15_gene12	0.68489	6.6349	0.006335	0.547442	0.011572	10.0475	0	0.016057	0.49186	0.0326455	0	2.52281	0.004218	0.464252	0.00908558
3801_contig15_gene13	255.448	40.3042	0.034992	0.822324	0.0425526	97.8786	0.26874	0.05739	0.566606	0.101287	0.501096	65.4701	0.050067	0.539609	0.0927838
3801_contig15_gene14	47.6363	20.64	0.010864	0.388183	0.0279868	47.7326	39.6385	0.031081	1.0499	0.0296037	4.4965	28.9143	0.045752	1.02321	0.0447141
3801_contig15_gene15	0.136774	1.52437	0.014242	0.338178	0.0421139	2.99867	0.877535	0.008849	0.530171	0.0166908	0.0820149	75.9892	0.007759	0.324162	0.0239356
3801_contig15_gene23	11.6323	62.9094	0.00971	0.749353	0.0129578	23.1031	2.99897	0.016484	0.557458	0.0295699	5.44607	19.4215	0.030576	0.979411	0.0312188
3801_contig15_gene25	19.4474	1.09417	0.009454	0.318535	0.0296796	0.473915	8.45382	0.008728	0.350084	0.0249312	6.88066	1.25487	0.013659	0.214202	0.0637669
3801_contig15_gene26	26.4172	24.6184	0.008073	0.289439	0.0278919	16.5587	16.3396	0.009666	0.354654	0.0272547	12.7797	20.4875	0.017637	0.271452	0.0649728
3801_contig15_gene27	10.7029	49.7341	0.014814	0.607273	0.0243943	79.139	0.455546	0.01854	0.822837	0.0225318	6.18561	4.14848	0.021882	0.805947	0.0271507
3801_contig15_gene28	0.386647	7.30145	0.004887	0.486111	0.0100533	12.6265	0.816104	0.00854	0.624563	0.0136736	0.0686407	4.37074	0.010581	0.387829	0.0272826
3801_contig15_gene30	55.377	36.7708	0.050379	1.02197	0.0492961	67.0791	48.3943	0.043499	0.51422	0.0845922	52.6309	15.7995	0.025384	0.405082	0.0626639
3801_contig15_gene39	6.64133	3.94718	0.061267	0.652181	0.0939417	15.4459	0.135784	0.124229	0.893538	0.13903	2.4689	5.26336	0.06274	0.758312	0.0827364
3801_contig15_gene42	3.62341	0.415992	0.044296	0.804818	0.0550385	0.800428	0.282319	0.063236	0.816784	0.0774207	0.596054	3.59083	0.064952	0.717587	0.0905145
3801_contig15_gene57	56.3539	13.5796	0.003634	0.677716	0.00536213	64.6926	2.62366	0.005586	0.736037	0.00758929	1.56342	6.87295	0.007673	0.562644	0.0136374
3801_contig15_gene6	163.461	89.296	0.021536	0.613945	0.0350781	123.088	4.92279	0.017407	0.501477	0.0347115	0.283485	41.9952	0.022237	0.366453	0.0606817
3801_contig15_gene60	20.1701	10.0198	0.024927	0.532147	0.0468423	18.6414	7.03116	0.036804	0.701986	0.0524284	7.94986	32.5338	0.024188	0.697553	0.0346755
3801_contig15_gene61	24.533	5.48651	0.013871	0.369782	0.0375113	12.4284	25.3743	0.02933	0.526954	0.0556595	15.0811	16.9736	0.020905	0.506207	0.0412973
3801_contig15_gene63	11.8438	45.1755	0.004641	0.308699	0.0150341	108.141	1.46521	0.01109	0.481549	0.0230298	4.7406	20.5087	0.004721	0.652865	0.0072312
3801_contig15_gene64	19.1289	27.9582	0.032054	0.887991	0.0360972	30.5627	0.828993	0.016269	0.891304	0.018253	4.50746	82.7542	0.028141	0.762899	0.0368869
3801_contig15_gene65	35.6331	27.4059	0.005588	0.6978	0.00800803	40.1357	18.9953	0.010995	0.579719	0.0189661	21.7627	44.8593	0.019498	0.969333	0.0201149
3801_contig15_gene66	25.1574	2.32449	4.5e-05	0.448028	0.00010044	40.4228	3.77272	0.007995	0.421231	0.0189801	2.62309	4.85614	0.008521	0.441511	0.0192996
3801_contig15_gene67	247.05	43.3528	0.005298	0.272418	0.0194481	43.7528	171.612	0.002653	0.854212	0.00310579	32.6658	59.4711	0.013556	0.927361	0.0146178
3801_contig15_gene7	819.007	458.393	0.012991	0.745233	0.0174321	1153.38	36.8926	0.013648	0.425267	0.0320928	0.185695	205.638	0.220861	1.43718	0.153677
3801_contig15_gene70	19.1373	23.6493	0.006506	0.174929	0.0371922	68.4583	4.24535	0.011907	0.201172	0.0591882	14.9684	26.7461	0.006124	0.141949	0.0431423
3801_contig15_gene71	52.7093	19.1824	0.003591	0.305397	0.0117585	54.5449	33.9882	0.003022	0.356241	0.00848302	36.2978	24.4568	0.001182	0.298595	0.00395854
3801_contig15_gene72	9.72347	6.68757	0.017339	0.661685	0.0262043	13.1238	5.67413	0.019512	0.51967	0.0375469	7.52075	7.63092	0.022842	0.617844	0.0369705
3801_contig15_gene74	14.968	13.4076	0.016242	0.570394	0.0284751	17.9203	15.7785	0.020614	0.57841	0.0356391	13.0305	10.2961	0.017425	0.414551	0.0420334
3801_contig15_gene75	30.1437	37.8025	0.042731	1.12009	0.0381497	66.2391	19.0316	0.021098	0.671735	0.0314082	14.6919	25.1205	0.02908	0.64281	0.0452389
3801_contig15_gene78	20.2694	16.7939	0.006781	0.314643	0.0215514	55.6143	2.9399	0.017827	0.300412	0.0593418	5.48761	8.82712	0.041213	0.477512	0.0863078
3801_contig15_gene79	0.389821	35.7259	0.019855	0.378177	0.0525019	147.527	7.28525	0.019395	0.504096	0.0384748	10.0564	42.0535	0.025145	0.381577	0.0658976
3801_contig15_gene80	11.7972	18.775	0.032058	0.717156	0.0447016	28.5889	2.63708	0.02606	0.525328	0.0496071	4.08035	14.3387	0.041194	0.441361	0.093334
3801_contig15_gene81	16.0465	18.0614	0.010478	0.515043	0.0203439	268.403	1.57385	0.020038	0.253007	0.0791994	2.39377	47.3081	0.027496	0.390744	0.0703683
3801_contig15_gene83	78.968	43.2966	0.00147	0.241391	0.00608971	53.3275	92.4666	0.015186	0.237209	0.0640195	51.3579	84.6794	0.005397	0.285499	0.0189037
3801_contig15_gene84	36.2602	66.5792	0.000855	0.240169	0.00355999	74.1374	16.7444	0.001353	0.220245	0.00614316	13.4382	106.686	0.004339	0.183018	0.0237081
3801_contig15_gene85	0.535292	4.4332	0.006584	0.535577	0.0122933	29.6219	0.100171	0.009977	0.604269	0.0165109	0.167971	6.38026	0.014117	0.649665	0.0217297
3801_contig15_gene86	5.63991	29.0404	0.003224	0.566637	0.00568971	55.1937	0.458226	0.001688	0.654232	0.00258012	0.1746	116.449	0.034352	0.400783	0.0857122
3801_contig15_gene87	3.79369	24.7217	0.013232	0.540999	0.0244585	55.712	0.387274	0.027034	0.456764	0.0591859	0.260093	126.324	0.019293	0.391123	0.0493272
3801_contig15_gene89	368.394	466.438	0.001354	0.136704	0.00990461	539.001	304.378	0.002643	0.099183	0.0266477	253.208	431.496	0.006701	0.088037	0.0761157
3801_contig15_gene90	18.761	12.7677	0.012267	0.197835	0.0620062	26.2666	6.60791	0.012494	0.18114	0.0689743	6.05906	9.63364	0.008795	0.16259	0.0540931
3801_contig15_gene91	20.7819	1.05226	0.008906	0.314454	0.0283221	1.49025	8.34836	0.015824	0.290615	0.05445	8.2182	2.51873	0.011421	0.208623	0.0547447
3801_contig15_gene92	80.4835	109.928	0.00351	0.17951	0.0195532	83.9043	48.0304	0.001169	0.199295	0.00586568	55.1601	47.9073	0.004669	0.143394	0.0325606
3801_contig15_gene93	1.33208	2.06057	0.018191	0.454795	0.0399982	165.589	1.18641	0.022593	0.31161	0.0725041	0.862483	5.39494	0.04369	0.426793	0.102368
3801_contig15_gene94	23.8732	22.5191	0.003361	0.399547	0.00841203	87.5887	19.9373	0.005219	0.411564	0.0126809	13.515	36.6368	0.006833	0.363719	0.0187865
3801_contig16_gene199	138.984	838.841	0.00194	0.219735	0.00882882	496.653	20.513	0.007016	0.280257	0.0250342	176.539	86.3782	0.010711	0.331625	0.0322985
3801_contig16_gene218	37.8397	2.60417	0.013452	0.578373	0.0232583	15.7684	4.2078	0.009783	0.642391	0.015229	2.03272	2.95835	0.013066	0.463987	0.0281603
3801_contig16_gene219	10.9136	6.70421	0.013661	0.51553	0.0264989	49.3581	13.2247	0.041433	0.753751	0.0549691	4.20592	15.9063	0.026375	0.559881	0.0471082
3801_contig16_gene220	19.4075	2.43521	0.028114	0.674305	0.0416933	35.3177	11.1322	0.03599	0.682873	0.0527038	5.88709	8.21591	0.038765	0.782869	0.0495166
3801_contig16_gene221	667.317	27.0264	0.008451	0.457688	0.0184645	156.669	310.063	0.020219	0.515162	0.0392478	138.182	34.1792	0.008556	0.722564	0.0118412
3801_contig16_gene222	1022.05	99.9238	0.002855	0.190254	0.0150063	348.593	532.107	0.005487	0.1139	0.0481738	162.667	162.663	0.004538	0.163814	0.0277021
3801_contig16_gene223	14.7076	10.6061	0.005787	0.447604	0.0129288	47.2921	33.871	0.010207	0.450964	0.0226337	4.02399	85.3511	0.011057	0.430464	0.0256862
3801_contig16_gene224	697.975	18.9488	0.008787	0.257604	0.0341105	269.954	625.435	0.02901	0.134738	0.215307	110.42	53.5669	0.014702	0.17576	0.0836482
3801_contig16_gene225	221.783	11.3887	3e-05	0.303004	9.90086e-05	52.9307	205.275	0.011019	0.436988	0.0252158	78.4666	18.8103	0.0066	0.468526	0.0140867
3801_contig16_gene227	35.1654	34.1013	0.004064	0.197842	0.0205416	50.3079	46.7654	0.003057	0.217538	0.0140527	11.9733	39.207	0.003056	0.181178	0.0168674
3801_contig16_gene262	9.03905	559.701	0.008219	0.229081	0.0358781	2272.44	1.49587	0.019262	0.60037	0.0320835	32.2975	581.755	4.2e-05	0.424637	9.8908e-05
3801_contig17_gene6747	25.6781	61.5472	0.005773	0.502042	0.011499	38.8856	18.905	0.037014	0.489842	0.0755631	32.551	37.1683	0.014934	0.45156	0.033072
3801_contig17_gene6749	3.31584	15.5996	0.002988	0.267446	0.0111723	141.803	1.39953	0.018659	0.689341	0.0270679	0.624379	69.6442	0.02413	0.326572	0.0738888
3801_contig17_gene6753	7.66689	6.85092	0.009204	0.830809	0.0110784	7.53446	10.1017	0.016584	0.682226	0.0243087	6.84704	8.64941	0.021124	0.483296	0.0437082
3801_contig17_gene6754	3.79829	7.13832	0.015767	0.321855	0.0489879	34.5386	1.73603	0.018003	0.243494	0.0739361	2.58155	11.8118	0.022777	0.175119	0.130066
3801_contig17_gene6755	12.7349	5.34892	0.016262	0.44596	0.0364652	13.8231	4.85661	0.020145	0.801262	0.0251416	5.26456	6.45687	0.00703	0.579015	0.0121413
3801_contig17_gene6756	17.4739	19.0862	0.005181	0.566969	0.00913807	54.2904	11.2186	0.011221	0.439427	0.0255355	11.3439	14.2806	0.010063	0.286984	0.0350647
3801_contig17_gene6757	108.375	42.1619	0.006996	0.454383	0.0153967	12.3356	98.0615	0.015763	0.35764	0.044075	67.2265	50.3541	0.012699	0.372272	0.0341122
3801_contig17_gene6758	4278.15	336.123	0	1.3e-05	0	415.743	1792.4	0.019342	0.308831	0.0626297	1618.05	413.909	0.003621	0.270551	0.0133838
3801_contig17_gene6770	10.8576	10.7031	0.020124	0.804111	0.0250264	8.80187	7.78559	0.029576	0.875597	0.0337781	13.3399	15.0409	0.020667	1.08556	0.019038
3801_contig17_gene6771	16.7862	12.0007	0.008818	0.564313	0.0156261	18.9181	9.87746	0.020919	0.375055	0.0557758	9.65969	15.7566	0.013286	0.320113	0.0415041
3801_contig17_gene6772	26.3408	9.25143	0.064571	1.64078	0.0393538	27.7879	30.7468	0.000725	1e-06	725	29.4684	9.43338	0.000711	0.004747	0.149779
3801_contig17_gene6773	337.983	70.1706	1.2e-05	0.116123	0.000103339	176.388	203.672	0.004764	0.079909	0.0596178	201.543	51.4142	0.016898	0.217438	0.0777141
3801_contig17_gene6774	1.41704	4.07206	0.028003	0.780143	0.0358947	24.838	4.15954	0.032503	1.13435	0.0286534	20.546	5.02713	0.018783	0.895473	0.0209755
3801_contig17_gene6775	151.959	82.9169	0.00782	0.217638	0.0359312	82.1035	115.958	0.027618	0.250383	0.110303	132.363	94.1847	0.017441	0.268166	0.0650381
3801_contig17_gene6777	11.8115	24.0351	0.017406	0.528695	0.0329226	56.581	8.55196	0.021517	0.569385	0.0377899	11.7029	34.9267	0.01736	0.554289	0.0313194
3801_contig17_gene6778	122.575	207.838	0.00713	0.531007	0.0134273	144.839	48.3847	0.007339	0.431257	0.0170177	40.2466	76.0407	0.025214	0.470184	0.0536258
3801_contig17_gene6779	9.38618	5.40727	0.023786	0.405204	0.0587013	5.99542	5.36021	0.0255	0.541958	0.0470516	5.82521	8.74918	0.018343	0.593473	0.0309079
3801_contig17_gene6780	141.525	167.437	0.00344	0.272283	0.0126339	259.724	103.095	0.004389	0.418591	0.0104852	70.7027	248.449	0.002039	0.377865	0.00539611
3801_contig17_gene6781	2.51466	169.623	0.03587	0.529009	0.067806	23.1285	1.66499	0.042709	0.507126	0.0842177	2.31122	2.56682	0.059537	0.410385	0.145076
3801_contig17_gene6783	11.674	23.3095	0.002961	0.319532	0.00926668	22.1372	11.108	0.017855	0.3817	0.0467776	9.07536	36.1304	0.0064	0.301217	0.0212471
3801_contig17_gene6785	42.7621	34.8797	0.006514	0.148745	0.0437931	36.3896	26.928	0.007611	0.095852	0.0794037	23.649	32.2734	0.008862	0.134549	0.0658645
3801_contig17_gene6786	21.9348	27.5503	0.083838	1.43154	0.058565	10.0453	27.4082	0.07401	1.07723	0.0687042	23.6553	42.2182	0.042674	1.10002	0.0387938
3801_contig17_gene6787	14.4364	7.75623	0.022085	0.529468	0.0417117	4.5455	11.8525	0.019486	0.447872	0.043508	5.02148	9.26797	0.024465	0.679349	0.0360124
3801_contig17_gene6788	9.3987	11.1039	0.04473	0.50974	0.0877506	9.12866	5.07526	0.047852	0.506479	0.0944797	4.82589	8.5704	0.026401	0.309486	0.085306
3801_contig17_gene6789	52.862	31.0491	0.010204	0.252504	0.0404112	75.1669	58.1558	0.029306	0.444156	0.0659813	27.4804	65.5015	0.01544	0.219991	0.0701847
3801_contig17_gene6791	8.16841	7.41008	0.023703	0.802455	0.0295381	16.0055	8.90278	0.03471	0.663117	0.0523437	9.5616	10.3169	0.026641	0.848429	0.0314004
3801_contig17_gene6792	667.647	35.0682	0.004505	0.162577	0.0277099	88.095	319.11	0.00796	0.290304	0.0274195	403.279	26.2496	0.01081	0.040596	0.266282
3801_contig17_gene6797	9.53243	21.7111	0.007985	0.627836	0.0127183	49.2052	13.3362	0.014993	0.515755	0.02907	20.1462	33.4116	0.013375	0.314054	0.0425882
3801_contig17_gene6798	39.0039	29.9919	0.005055	0.31566	0.0160141	24.3655	16.4701	0.002573	0.249905	0.0102959	20.7809	18.996	0.006473	0.313289	0.0206614
3801_contig17_gene6799	582.244	213.153	1.8e-05	0.182305	9.87356e-05	113.019	174.096	0.005686	0.178758	0.0318084	231.799	102.682	0.004688	0.230339	0.0203526
3801_contig17_gene6801	115.63	12.0448	0.014096	0.754658	0.0186787	45.0943	44.4206	0.047553	0.930977	0.0510786	87.8682	5.97085	0.012545	0.85363	0.0146961
3801_contig17_gene6802	2.34697	109.806	0.019399	0.753903	0.0257314	74.4239	11.1296	0.024705	0.768086	0.0321644	13.3453	47.0481	0.015175	0.416732	0.0364143
3801_contig17_gene6803	12.8047	24.4766	0.016281	0.519276	0.0313533	29.2119	12.8447	0.011289	0.519603	0.0217262	13.1425	14.1536	0.021433	0.550334	0.0389454
3801_contig17_gene6804	24.006	28.7503	0.003421	0.251914	0.01358	50.9527	37.2343	0.008612	0.314908	0.0273477	31.5886	14.6239	0.00508	0.250041	0.0203167
3801_contig17_gene6805	1.93344	153.746	0.014616	0.515425	0.0283572	161.09	1.20145	0.015998	0.729145	0.0219408	2.67326	47.8398	0.004738	0.375476	0.0126186
3801_contig17_gene6806	0.0633088	232.466	0.011351	0.968559	0.0117195	119.969	0.0585498	0.02262	0.915264	0.0247142	0.700748	21.4412	0.003849	0.47871	0.00804036
3801_contig17_gene6807	33.0321	39.219	0.028193	0.641434	0.0439531	53.8133	17.3833	0.02742	0.550241	0.0498327	26.5455	13.109	0.022721	0.587941	0.038645
3801_contig17_gene6808	1.68996	1.99943	0.041151	0.849364	0.0484492	42.2798	0.318383	0.023546	0.609045	0.0386605	0.384421	5.15052	0.032697	0.691058	0.0473144
3801_contig17_gene6810	66.1713	10.5975	0.011499	0.636803	0.0180574	15.0418	15.879	0.021582	0.403671	0.0534643	25.3271	9.42798	0.00983	0.489147	0.0200962
3801_contig17_gene6811	68.2211	9.11296	0.00237	0.698414	0.0033934	17.5633	39.9106	0.002511	0.532348	0.00471684	67.2417	4.53683	0.002121	0.313496	0.00676564
3801_contig19_gene1714	61.0443	1.73698	0.005103	0.551601	0.00925125	27.8182	1.91997	0.004262	0.334733	0.0127325	3.97746	1.38977	0.006074	0.310244	0.0195781
3801_contig19_gene1715	51.8585	11.0909	0.015457	0.793287	0.0194848	27.0572	19.2723	0.011099	0.444317	0.0249799	15.1055	10.0885	0.005807	0.67786	0.00856667
3801_contig19_gene1716	454.729	521.467	0.001683	0.261738	0.00643009	141.092	304.352	0.003628	0.278651	0.0130199	372.342	305.425	0.002514	0.216932	0.0115889
3801_contig19_gene1717	1.10791	8.97993	0.026456	0.800031	0.0330687	3.05911	0.682759	0.060893	0.618749	0.0984131	1.81557	3.82513	0.063928	0.520611	0.122794
3801_contig19_gene1718	9.0187	10.0238	0.024326	0.772158	0.0315039	10.6129	2.19168	0.034952	1.06839	0.0327146	10.5249	0.699573	0.022097	0.617234	0.0358
3801_contig19_gene1719	1.98794	11.8384	0.007128	0.785462	0.00907491	20.9683	0.287131	0.009736	0.475975	0.0204549	0.161296	28.3801	0.013103	0.522747	0.0250657
3801_contig19_gene1724	65.3852	107.88	0.009803	0.461189	0.0212559	30.7872	44.9125	0.007388	0.398384	0.0185449	33.4897	99.1905	0.011707	0.471183	0.024846
3801_contig19_gene1726	38.9725	104.426	0.031531	0.187388	0.168266	32.8745	49.3244	0.05465	0.344996	0.158408	11.974	32.9425	0.058625	0.319889	0.183267
3801_contig19_gene1727	33.5803	61.0228	0.003165	0.500465	0.00632412	39.3125	14.2499	0.014683	0.467359	0.031417	13.9279	10.5349	0.035803	1.00008	0.0358
3801_contig19_gene1736	438.935	32.2037	1e-06	1e-06	1	102.751	178.399	0.004361	0.196492	0.0221943	180.424	36.9958	4.8e-05	0.479123	0.000100183
3801_contig19_gene1737	51.9898	8.36848	0.005269	0.266256	0.0197892	26.5416	26.8376	0.004148	0.196467	0.021113	16.3246	8.25498	0.010615	0.23502	0.0451664
3801_contig19_gene1738	46.7747	18.2213	0.028999	0.561944	0.0516048	27.4465	28.6583	0.021177	0.406361	0.0521138	25.3306	16.1387	0.039399	0.54161	0.0727442
3801_contig19_gene1741	6.26091	0.855392	0.012238	0.480229	0.0254837	20.5785	1.19943	0.015518	0.409757	0.0378712	1.31134	4.08787	0.024476	0.467137	0.0523958
3801_contig19_gene1744	1.24539	14.7258	0.011216	0.627298	0.0178799	20.6389	2.69955	0.014328	0.45174	0.0317174	6.04592	5.1988	0.012082	0.747976	0.0161529
3801_contig19_gene1755	45.7075	2.79023	0.029572	0.531766	0.0556109	4.59821	28.4454	0.033237	0.546016	0.0608718	16.5898	9.20129	0.048581	0.431077	0.112697
3801_contig19_gene1772	271.08	15.4233	0.001815	0.311818	0.0058207	29.4733	115.128	3.5e-05	0.34835	0.000100474	107.476	20.7558	0.00453	0.288745	0.0156886
3801_contig19_gene1773	69.0265	21.3337	0.075076	0.515593	0.145611	31.7066	21.7863	0.002245	0.292171	0.00768386	56.4518	66.2932	0.02419	0.595329	0.040633
3801_contig19_gene1775	205.813	25.237	0.004062	0.360857	0.0112565	117.345	49.0045	3.7e-05	0.37076	9.9795e-05	72.5675	40.863	0.013715	0.513193	0.0267248
3801_contig19_gene1783	9.51416	37.1411	0.01686	0.596971	0.0282426	969.971	0.0528773	0.014572	0.429475	0.0339298	0.42466	2.96126	0.013461	0.59475	0.022633
3801_contig19_gene1784	16.0787	12.8467	0.009392	0.812132	0.0115646	19.4304	0.424998	0.012591	0.464317	0.0271172	4.3731	1.7378	0.016315	0.695916	0.0234439
3801_contig19_gene1785	0.724567	0.807488	0.008237	0.46268	0.0178028	2.5941	0.0179249	0.011041	0.548609	0.0201254	0.870488	1.47687	0.01344	0.512601	0.0262192
3801_contig19_gene1786	25.6054	2.37829	0.022439	0.727543	0.0308422	9.17176	2.81217	0.031564	0.67684	0.0466344	20.2126	2.85747	0.026881	0.524869	0.0512147
3801_contig19_gene1787	3.00539	2.04468	0.0081	0.545005	0.0148622	3.93421	4.98086	0.014948	0.409995	0.036459	0.609598	8.28987	0.017414	0.504151	0.0345412
3801_contig19_gene1788	14.7792	4.28443	0.026128	0.669128	0.0390478	15.1593	17.6321	0.015566	0.482202	0.0322811	9.89623	4.82917	0.014715	0.611319	0.0240709
3801_contig19_gene1800	21.5224	0.777053	0.003705	0.645971	0.00573555	3.21306	5.16406	0.005998	0.495568	0.0121033	3.03346	2.54802	0.006	0.534165	0.0112325
3801_contig19_gene1801	2.52346	14.4531	0.053094	0.983729	0.0539722	16.0363	0.223321	0.066487	0.514881	0.129131	1.93994	6.1707	0.070409	0.903677	0.0779139
3801_contig19_gene1803	2.33774	0.21888	0.005926	0.662459	0.00894546	1.43922	0.144616	0.014352	0.614427	0.0233583	0.530183	7.4657	0.051765	0.49351	0.104891
3801_contig19_gene1804	0	0.232788	0.010859	0.339091	0.0320239	0.187655	0	0.002681	0.589389	0.00454878	0	0	0.015369	0.787002	0.0195285
3801_contig19_gene1805	11.7106	7.84289	0.017864	0.882114	0.0202514	11.0509	11.861	0.085437	0.984856	0.0867508	20.2906	63.6696	0.084209	0.841036	0.100125
3801_contig19_gene1806	0.498723	4.82616	0.026124	0.948587	0.0275399	22.3935	0.370412	0.029187	0.95032	0.0307128	0.826917	9.14819	0.032654	1.76782	0.0184713
3801_contig19_gene1808	1.51314	1.34564	0.011705	0.673108	0.0173895	14.6124	5.03161	0.024585	0.842859	0.0291686	0.552744	2.76667	0.028494	1.0353	0.0275223
3801_contig2_gene1002	170.654	37.9154	0.006729	0.266181	0.0252798	86.4057	52.9988	0.014463	0.180878	0.07996	77.1475	24.4373	0.003141	0.215207	0.0145953
3801_contig2_gene1003	77.6092	24.5963	0.004438	0.461915	0.00960783	27.2745	62.2828	0.002916	0.314544	0.00927056	27.2919	26.5855	0.008866	0.499275	0.0177577
3801_contig2_gene1004	20.3445	34.8098	0.004101	0.43063	0.00952326	33.7451	10.0949	0.005707	0.2651	0.0215277	10.6756	39.4383	0.006291	0.422798	0.0148794
3801_contig2_gene1005	1114.08	200.025	6e-06	0.06097	9.84091e-05	244.032	578.636	0.00199	0.016504	0.120577	585.116	188.385	0.009943	0.051983	0.191274
3801_contig2_gene1006	67.5569	24.6253	0.014061	0.231497	0.0607394	49.1567	59.6719	0.018235	0.164744	0.110687	48.4988	31.4864	0.018175	0.213141	0.0852722
3801_contig2_gene1007	86.5584	6.45816	0.007337	0.223503	0.0328273	6.46473	13.1121	0.014591	0.242728	0.0601126	17.4286	6.05172	0.01442	0.350133	0.0411843
3801_contig2_gene1008	51.4125	5.89536	0.017673	0.598525	0.0295276	10.7636	19.054	0.038369	1.01738	0.0377135	18.6876	3.94835	0.023179	0.646257	0.0358665
3801_contig2_gene1009	11.0401	4.81626	0.033516	0.555423	0.0603432	16.7115	6.12833	0.022699	0.509404	0.0445599	5.06933	7.15905	0.022819	0.623387	0.0366049
3801_contig2_gene1010	46.5076	10.616	0.011983	0.261911	0.0457522	0.932176	9.5245	0.017206	0.383821	0.0448282	14.4635	1.57787	0.033786	0.40837	0.0827338
3801_contig2_gene1011	0.468597	10.4663	0.019173	0.327793	0.0584912	86.602	6.48817	0.048478	0.276403	0.175389	10.6393	9.61841	0.024731	0.296202	0.0834937
3801_contig2_gene1012	39.0654	15.2792	0.003385	0.200879	0.0168509	44.4071	26.3735	0.004082	0.255095	0.0160019	19.0604	23.8255	0.004773	0.201268	0.0237146
3801_contig2_gene1013	13.1766	40.8866	0.01713	0.321589	0.0532667	32.5363	39.6244	0.001406	0.944824	0.00148811	37.315	14.1782	0.023641	0.461749	0.0511988
3801_contig2_gene1015	14.5249	58.1481	0.004722	0.384687	0.0122749	28.7242	4.70978	0.017372	0.667119	0.0260403	1.0789	37.2756	0.01053	0.461924	0.022796
3801_contig2_gene1016	0.717462	24.0397	0.002834	0.36206	0.00782743	90.5521	0.143994	0.003391	0.401748	0.00844061	0.403023	14.6366	0.004391	0.322947	0.0135967
3801_contig2_gene1021	49.0482	6.25664	0.00517	0.402028	0.0128598	21.3689	45.3623	0.013529	0.338732	0.0399401	29.0445	8.4467	0.022383	0.252324	0.0887074
3801_contig2_gene1022	293.691	71.1751	0.002386	0.241497	0.00988004	121.052	150.363	0.007447	0.188804	0.039443	158.182	63.5004	0.003308	0.276966	0.0119437
3801_contig2_gene1023	27.4982	28.5313	0.001563	0.464147	0.00336747	37.603	16.8546	0.003568	0.38266	0.0093242	20.7827	45.3534	0.004062	0.357333	0.0113675
3801_contig2_gene1024	25.5506	51.7698	0.002581	0.393684	0.00655602	62.4591	16.3994	0.00418	0.290679	0.0143801	15.6865	66.6243	0.004268	0.358499	0.0119052
3801_contig2_gene1025	27.7929	46.12	0.005306	0.467213	0.0113567	89.1248	13.9059	0.011339	0.323869	0.0350111	20.2732	40.3663	0.013395	0.455874	0.0293831
3801_contig2_gene1026	170.41	116.29	0.003651	0.182105	0.0200489	128.377	118.177	0.005289	0.185019	0.0285863	171.728	137.998	0.007606	0.203444	0.0373862
3801_contig2_gene1027	6.73036	9.41471	0.017233	0.36563	0.0471323	35.5054	0.0152979	0.020156	0.216458	0.0931174	0.327151	37.9237	0.020425	0.269508	0.0757862
3801_contig2_gene1028	134.859	124.354	0.015909	0.181367	0.0877172	130.905	63.8609	0.020176	0.151353	0.133304	103.633	99.388	0.015733	0.181625	0.0866235
3801_contig2_gene1031	0.0351022	2.79531	0.047881	0.748435	0.0639748	0	0	0.034106	0.283641	0.120244	0	0.142449	0.045078	0.464127	0.0971243
3801_contig2_gene1032	23.9387	14.9622	0.016285	0.506066	0.0321796	49.1472	20.761	0.01583	0.656318	0.0241194	16.895	30.3323	0.016157	0.605295	0.0266928
3801_contig2_gene1033	205.508	43.064	0.006288	0.135425	0.0464316	51.1083	172.136	0.009544	0.384827	0.0248008	123.563	92.1026	0.013211	0.468004	0.0282284
3801_contig2_gene1034	1.17606	0.222567	0.01447	0.510274	0.0283573	2.48913	0.288704	0.018224	0.347003	0.0525183	0.229988	0.359847	0.020026	0.461379	0.0434047
3801_contig2_gene1035	70.8077	19.4761	0.031489	0.515527	0.0610812	54.2507	37.7008	0.056296	0.486381	0.115745	44.112	26.1447	0.029951	0.630312	0.0475177
3801_contig2_gene1036	11.9267	23.6034	0.022953	0.499739	0.04593	15.9764	3.66592	0.027785	0.552092	0.0503268	3.76709	18.4148	0.029324	0.525306	0.0558227
3801_contig2_gene1038	49.4837	19.5054	0.001651	0.301353	0.00547862	30.9088	22.2829	0.002863	0.260232	0.0110017	32.1344	17.1649	0.005704	0.314059	0.0181622
3801_contig2_gene1039	6.94398	11.6713	0.044992	0.385475	0.116718	28.434	4.38242	0.087635	0.555025	0.157894	5.58317	9.14373	0.083242	0.483714	0.172089
3801_contig2_gene1040	81.068	26.0016	0.002362	0.419814	0.0056263	47.3253	69.065	0.00138	0.107016	0.0128953	78.5665	18.9916	0.007317	0.268761	0.0272249
3801_contig2_gene1041	24.4445	20.1691	0.101858	0.5489	0.185567	24.5306	10.5673	0.05157	0.277051	0.186139	11.1964	15.6291	0.055573	0.416197	0.133526
3801_contig2_gene1044	0.180542	55.7143	0.023687	0.473168	0.0500604	1.93778	1.73186	0.023438	0.502118	0.0466783	12.9668	66.6047	0.022997	0.642041	0.0358186
3801_contig2_gene1045	48.287	28.6878	0.02871	0.572864	0.0501166	75.1455	11.7519	0.027493	0.925801	0.0296964	56.6363	12.5889	0.037921	0.668045	0.0567641
3801_contig2_gene1046	0.621476	1.12698	0.037074	0.471564	0.0786192	0.913046	0.923699	0.033587	0.614133	0.0546901	0.528497	13.4706	0.071284	0.597116	0.11938
3801_contig2_gene1047	4.49514	2.06288	0.01452	0.545452	0.0266201	9.84502	5.05258	0.029179	0.563317	0.0517985	6.15548	2.49482	0.035215	0.5393	0.0652976
3801_contig2_gene1048	2.58112	10.9633	0.011115	0.598675	0.018566	46.0656	0.113429	0.021774	0.64369	0.0338268	1.02821	2.76875	0.024026	0.934743	0.0257033
3801_contig2_gene1049	6.45678	3.80252	0.082987	0.709307	0.116997	8.47393	7.20086	0.051659	0.656478	0.0786911	3.73583	7.10808	0.061243	0.693359	0.088328
3801_contig2_gene1050	5.84215	7.74576	0.022437	0.571143	0.0392844	8.91397	5.71925	0.070268	0.464684	0.151217	1.97446	16.103	0.036138	0.565177	0.063941
3801_contig2_gene1053	69.586	40.0213	0.002241	0.255385	0.00877499	38.2726	32.0815	0.012698	0.243634	0.0521192	29.7455	44.648	0.004528	0.232531	0.0194727
3801_contig2_gene1055	189.796	14.4562	3.5e-05	0.349349	0.000100186	67.8325	22.8499	0.004404	0.322188	0.013669	25.6203	17.0379	0.006046	0.264758	0.0228359
3801_contig2_gene1056	49.2874	54.9308	0.003761	0.364518	0.0103177	167.079	25.2337	0.011544	0.460625	0.0250616	31.6522	81.5174	0.004982	0.189038	0.0263545
3801_contig2_gene1060	51.4193	14.4444	0.004684	0.2148	0.0218063	56.9516	36.0949	0.01151	0.154125	0.0746796	44.5103	15.3711	0.011464	0.240576	0.0476523
3801_contig2_gene1062	7.86045	15.5292	0.008038	0.558467	0.014393	17.4724	4.88876	0.024827	0.561567	0.0442102	5.34621	11.1133	0.009632	0.649448	0.0148311
3801_contig2_gene1065	50.2175	34.5857	3.2e-05	0.323719	9.88512e-05	49.0316	24.2882	0.007346	0.318144	0.0230902	35.8258	21.3464	0.024923	0.370912	0.0671938
3801_contig2_gene1066	829.713	110.814	3e-06	0.031859	9.41649e-05	142.248	347.959	0.011038	0.217795	0.0506807	386.86	72.8827	0.004661	0.179933	0.0259041
3801_contig2_gene1067	5.06825	16.9066	0.036279	0.399216	0.0908756	10.9001	2.4025	0.022848	0.421833	0.0541636	5.15483	7.22447	0.037529	0.404252	0.0928357
3801_contig2_gene1068	29.0185	41.823	0.002237	0.261187	0.00856474	34.1822	14.7105	0.004487	0.168911	0.0265643	19.5458	32.103	0.003425	0.222135	0.0154186
3801_contig2_gene1069	78.8143	3.46392	0.005929	0.186556	0.0317813	17.6436	10.2075	0.012098	0.329681	0.0366961	2.98243	7.08243	0.008854	0.334818	0.0264442
3801_contig2_gene1070	54.6242	19.2906	0.00502	0.400908	0.0125216	45.3167	44.4959	0.01851	0.5826	0.0317714	53.3186	23.6089	0.005111	0.355702	0.0143688
3801_contig2_gene1071	437.6	92.8621	3.9e-05	0.38571	0.000101112	144.224	218.904	0.011987	0.724113	0.016554	98.7969	197.451	0.007876	0.514128	0.0153191
3801_contig2_gene1072	22.2703	70.3913	4.4e-05	0.442408	9.94557e-05	100.953	13.4709	0.00724	0.306443	0.0236259	15.6046	11.2503	0.003572	0.239129	0.0149375
3801_contig2_gene1073	1938.82	248.349	0.002554	0.224574	0.0113726	181.631	889.659	0.014368	0.141818	0.101313	1669.66	339.772	0.015131	0.077619	0.194939
3801_contig2_gene1074	76.3541	27.9997	0.010056	0.571651	0.0175912	34.6802	39.1261	0.013677	0.330287	0.0414094	71.0691	22.1744	0.010538	0.53514	0.019692
3801_contig2_gene1075	11.2644	4.89994	0.039198	0.653399	0.0599909	17.9422	5.46167	0.025382	0.433214	0.05859	5.63255	6.03165	0.02748	0.565245	0.0486161
3801_contig2_gene1076	10.5396	75.2537	0.007561	0.468549	0.0161371	45.1367	4.22899	0.019525	0.523724	0.0372811	7.88523	100.459	0.01761	0.613281	0.0287144
3801_contig2_gene1077	14749.1	1507.29	4e-06	0.039154	0.000102161	1159.84	6082.22	0.00171	0.081291	0.0210355	7170.79	1406.9	0	9e-06	0
3801_contig2_gene1079	12.6949	13.3381	0.008438	0.282711	0.0298467	23.2877	5.53332	0.009818	0.305638	0.032123	5.41596	15.7754	0.016473	0.256251	0.0642846
3801_contig2_gene1080	35.9005	8.14711	0.004223	0.367516	0.0114907	31.5581	36.3912	0.003645	0.159301	0.0228812	14.9639	28.8105	0.010796	0.385805	0.027983
3801_contig2_gene1081	0.0918487	10.2567	0.018879	0.454459	0.0415417	2.30273	1.04448	0.008785	0.519379	0.0169144	1.6829	5.92906	0.015742	0.338439	0.0465136
3801_contig2_gene1082	216.089	63.2067	0.005604	0.255622	0.021923	324.578	192.397	3.4e-05	0.342761	9.91945e-05	379.538	46.0733	0.002904	0.231244	0.0125582
3801_contig2_gene1083	53.1835	21.2748	0.012221	0.429752	0.0284373	31.0417	23.7897	0.024542	0.466099	0.052654	29.7904	11.7594	0.031725	0.197435	0.160686
3801_contig2_gene1084	4.48463	0	0.014301	0.38163	0.0374735	16.6497	1.13927	0.006042	0.60145	0.0100457	0	0.947493	0.02207	0.259118	0.0851736
3801_contig2_gene1090	6.06359	13.9685	0.002089	0.349019	0.00598535	9.00826	5.40214	0.012824	0.448185	0.0286132	7.00614	16.0009	0.010365	0.262413	0.0394988
3801_contig2_gene1091	84.1688	30.8338	0.003445	0.239754	0.0143689	45.0247	52.0259	0.004285	0.391496	0.0109452	44.5075	32.5305	0.005439	0.295192	0.0184253
3801_contig2_gene1092	122.147	66.5048	0.002406	0.356934	0.00674074	184.236	24.5741	0.002405	0.285023	0.00843792	27.1371	64.12	0.002153	0.237894	0.00905025
3801_contig2_gene1093	65.2797	48.177	2.6e-05	0.256983	0.000101174	43.1139	53.4454	0.001911	0.159615	0.0119726	42.1482	77.0387	0.001912	0.193386	0.00988696
3801_contig2_gene1094	18.2269	30.5853	0.019665	0.348242	0.0564694	38.4041	13.9449	0.030568	0.34627	0.0882779	12.6332	34.5333	0.033914	0.317051	0.106967
3801_contig2_gene1096	22.4449	11.2972	0.008233	0.519768	0.0158398	23.2412	12.3683	0.015389	0.550716	0.0279436	9.34835	12.3016	0.017763	0.401542	0.044237
3801_contig2_gene1100	355.967	89.5183	0.023959	0.383703	0.0624415	84.2105	211.755	0.026667	0.422403	0.0631317	280.919	66.1084	0.017454	0.408677	0.0427085
3801_contig2_gene1101	20.6323	15.0459	0.017419	0.46519	0.0374449	36.0209	10.9587	0.023202	0.57419	0.0404082	8.49958	29.6015	0.039152	0.611349	0.064042
3801_contig2_gene1103	48.3296	69.0535	0.007297	0.530194	0.0137629	30.2757	260.157	0.005519	0.512476	0.0107693	238.832	94.8898	0.004849	0.309322	0.0156762
3801_contig2_gene1105	198.969	54.8007	0.006232	0.185694	0.0335606	207.046	74.4803	0.020493	0.272253	0.0752719	78.2879	70.5784	0.005981	0.232678	0.0257051
3801_contig2_gene1106	15.7496	48.401	0.007831	0.520505	0.015045	73.8785	3.90295	0.007588	0.439673	0.0172583	6.76862	25.5607	0.007046	0.289639	0.0243268
3801_contig2_gene1108	0.0586033	1.70471	0.002417	0.407268	0.00593467	0.139798	0.277224	0.006351	0.218875	0.0290166	0.430579	127.473	0.011074	0.188136	0.0588617
3801_contig2_gene1109	279.428	40.6803	5.8e-05	0.577717	0.000100395	194.414	63.0375	3.7e-05	0.370043	9.99884e-05	111.299	34.8071	2.9e-05	0.288122	0.000100652
3801_contig2_gene1110	56.9935	64.3079	0.010124	0.466438	0.0217049	140.831	34.9662	0.019746	0.448964	0.0439813	36.6596	61.0309	0.018319	0.270237	0.0677886
3801_contig2_gene1111	7.24963	19.8626	0.006275	0.677582	0.00926087	27.1478	3.90384	0.015773	0.532866	0.0296003	6.2802	16.1352	0.011583	0.518307	0.0223478
3801_contig2_gene1118	5.65875	9.09621	0.034114	0.321926	0.105968	23.7733	3.57022	0.016874	0.256616	0.0657558	2.79582	9.7211	0.020897	0.153954	0.135735
3801_contig2_gene1120	91.4298	93.3551	0.008327	0.249073	0.033432	116.134	19.8927	0.004581	0.33238	0.0137824	41.0169	98.0717	0.006741	0.204452	0.0329711
3801_contig2_gene1121	59.5329	3.19317	0.002144	0.343458	0.00624239	23.2298	68.9061	0.006039	0.197478	0.0305806	34.3498	26.2398	0.011413	0.4237	0.0269365
3801_contig2_gene1122	239.909	28.6218	0.002242	0.252621	0.00887495	59.3057	148.445	0.00366	0.274739	0.0133217	136.186	171.823	0.004225	0.235408	0.0179476
3801_contig2_gene1123	17.7836	1.67337	0.01166	0.588312	0.0198194	5.34106	3.14892	0.021121	0.417277	0.0506163	0.324321	2.95657	0.006186	0.473259	0.0130711
3801_contig2_gene1124	34.4109	34.4825	0.011154	0.492009	0.0226703	37.0282	15.6212	0.008633	0.35775	0.0241314	18.1396	12.4903	0.020057	0.373651	0.0536784
3801_contig2_gene1125	19.9658	8.18957	0.014426	0.497289	0.0290093	24.3394	6.4745	0.023339	0.612236	0.0381209	10.4963	3.03646	0.016844	0.423859	0.0397396
3801_contig2_gene1126	965.396	324.011	0.002465	0.209556	0.011763	279.233	624.511	0.002479	0.172722	0.0143525	314.581	580.933	0.00242	0.230043	0.0105198
3801_contig2_gene1128	48.9356	67.3779	0.005777	0.272097	0.0212314	79.9014	23.6937	0.001906	0.239223	0.00796746	27.713	71.4154	0.005269	0.278637	0.0189099
3801_contig2_gene1129	4.88058	11.3305	0.098154	0.702662	0.139689	12.0503	6.39729	0.11535	0.664298	0.173642	4.80696	15.424	0.06013	0.63923	0.0940663
3801_contig2_gene1130	16.314	10.5557	0.004303	0.449752	0.00956749	19.6109	15.7064	0.005601	0.460404	0.0121654	10.5914	10.2561	0.003672	0.322646	0.0113809
3801_contig2_gene1131	7290.31	286.378	0.019066	0.045735	0.41688	605.284	1342.95	0.006578	0.059893	0.109829	1578.64	284.889	0.004704	0.056007	0.0839895
3801_contig2_gene1133	42.034	23.7062	0.007776	0.398147	0.0195305	52.075	49.6493	0.014556	0.520998	0.0279387	32.8511	30.1587	0.016549	0.415349	0.0398436
3801_contig2_gene1134	79.7215	11.4709	0.003267	0.27716	0.0117874	365.064	102.683	0.00185	0.421023	0.00439406	48.1874	72.208	0.004369	0.335056	0.0130396
3801_contig2_gene1135	9.73496	32.35	0.013197	0.605146	0.021808	23.5759	17.2039	0.027237	0.456656	0.0596445	30.2723	46.1223	0.024477	0.405935	0.0602978
3801_contig2_gene1136	7.65578	4.94381	0.042814	0.516519	0.0828895	36.8873	1.90302	0.051259	0.524492	0.0977308	3.23843	39.0813	0.062003	0.621354	0.0997869
3801_contig2_gene1139	12.5812	18.2561	0.016587	0.481979	0.0344144	9.08819	15.1302	0.027945	1.09279	0.0255722	17.3887	20.6219	0.031593	0.988874	0.0319485
3801_contig2_gene1140	25.44	23.7642	0.008833	0.40229	0.0219568	34.6446	17.8992	0.015871	0.415966	0.0381546	19.6098	29.2153	0.017848	0.38239	0.0466749
3801_contig2_gene1141	9.4258	11.8642	0.060541	0.681525	0.0888317	28.5561	6.36095	0.073407	0.44877	0.163574	4.94353	21.4321	0.052399	0.291428	0.179801
3801_contig2_gene1142	131.197	1917.1	0.003155	0.194631	0.0162102	8483.8	159.438	0.002713	0.227298	0.0119359	89.2517	4255.75	0.005215	0.225811	0.0230945
3801_contig2_gene1143	181.049	3143.43	0.001941	0.144566	0.0134264	11522.4	240.728	0.006002	0.194583	0.0308454	196.268	5225.07	0.00201	0.222865	0.00901891
3801_contig2_gene1144	13.6601	12.9078	0.012562	0.421772	0.0297839	15.5197	5.83454	0.012991	0.367611	0.035339	5.19159	8.59827	0.014625	0.382938	0.0381916
3801_contig2_gene1147	32.1501	6.94737	0.008789	0.527082	0.0166748	27.4301	21.4351	0.005077	0.470211	0.0107973	16.9284	15.4959	0.011399	0.440044	0.0259042
3801_contig2_gene1148	31.9226	43.67	0.004264	0.292429	0.0145813	153.24	29.4771	0.004496	0.248406	0.0180994	24.8869	36.8438	0.004732	0.264256	0.0179069
3801_contig2_gene1149	0.103775	10.3767	0.07537	0.791647	0.0952066	0.470841	0	0.023534	0.427884	0.0550009	0.882428	0.849572	0.050264	0.439533	0.114358
3801_contig2_gene1150	1.90784	17.7106	0.015937	0.650991	0.0244811	56.0387	5.74911	0.003712	0.355568	0.0104396	1.76364	35.3467	0.005957	0.290356	0.0205162
3801_contig2_gene1151	499.075	111.275	9e-06	0.0855	0.000105263	138.051	204.652	0.002051	0.139157	0.0147387	199.885	74.3286	0.002032	0.172375	0.0117883
3801_contig2_gene1152	19.2114	74.9407	0.011503	0.278283	0.0413356	24.3954	18.1644	0.037687	0.279515	0.13483	24.9868	81.9392	0.014316	0.182501	0.0784434
3801_contig2_gene1153	164.464	103.026	0.007515	0.37721	0.0199226	311.589	131.135	0.017414	0.269316	0.0646601	104.923	230.009	0.003703	0.371594	0.00996518
3801_contig2_gene1154	925.535	85.3061	0.005853	0.113668	0.0514921	234.086	429.908	0.011841	0.164312	0.0720641	328.183	73.9992	0.003284	0.248184	0.0132321
3801_contig2_gene1155	155.412	28.381	2e-05	0.201839	9.90889e-05	100.749	111.701	0.004594	0.115047	0.0399315	79.7194	67.9459	0.003707	0.158146	0.0234404
3801_contig2_gene1156	29.8206	52.0183	0.000436	0.257817	0.00169112	44.3357	11.1227	0.004359	0.241464	0.0180524	13.1527	44.4924	0.004007	0.196771	0.0203638
3801_contig2_gene1157	56.9575	66.8002	0.001373	0.421997	0.00325358	124.203	56.8715	0.004217	0.406469	0.0103747	47.3281	68.6864	0.00393	0.491045	0.00800334
3801_contig2_gene1158	12.1412	2.30423	0.011891	0.45697	0.0260214	0.565134	5.15635	0.007015	0.473098	0.0148278	3.95278	1.29731	0.008414	0.2673	0.0314777
3801_contig2_gene1159	12.1489	73.4539	0.006398	0.368841	0.0173462	21.7058	8.7703	0.015703	0.427655	0.0367189	8.80234	90.6308	0.007712	0.340738	0.0226332
3801_contig2_gene1162	24.3176	14.434	0.004483	0.405205	0.0110635	62.869	27.047	0.007875	0.385185	0.0204447	22.8867	16.0168	0.019039	0.439429	0.0433267
3801_contig2_gene1164	11.4262	21.3181	0.011793	0.484913	0.0243198	25.0174	8.21756	0.014327	0.437559	0.032743	7.26998	40.9838	0.014699	0.304556	0.0482637
3801_contig2_gene1165	7.5756	8.3458	0.004895	0.424704	0.0115257	26.0794	6.20303	0.009623	0.436154	0.0220633	4.76197	12.1595	0.005641	0.263801	0.0213835
3801_contig2_gene1166	78.293	36.5644	0.002187	0.195784	0.0111705	62.7333	41.0898	0.003289	0.274898	0.0119644	35.0596	24.9423	0.002179	0.311891	0.00698642
3801_contig2_gene1167	29.9326	23.912	0.00995	0.380216	0.0261693	41.5346	28.0907	0.006379	0.33296	0.0191585	20.332	45.1182	0.004781	0.29216	0.0163643
3801_contig2_gene1168	18.7792	6.62791	0.006709	0.568273	0.0118059	11.1258	18.7608	0.010515	0.338697	0.0310454	23.9228	12.5524	0.014911	0.555554	0.0268399
3801_contig2_gene1169	4.31558	2.38104	0.026803	0.208385	0.128623	12.6135	0.640241	0.050206	0.220402	0.227793	0.361807	12.1612	0.099746	0.316319	0.315334
3801_contig2_gene1170	9.77281	3.35548	0.010901	0.34793	0.031331	22.0116	5.43004	0.025759	0.322674	0.0798298	4.15312	4.69104	0.014861	0.228768	0.064961
3801_contig2_gene1171	121.87	40.4801	0.003489	0.508794	0.00685739	51.0506	108.427	0.0055	0.319134	0.0172341	127.69	28.9885	0.00964	0.2842	0.0339198
3801_contig2_gene1172	108.885	51.0657	0.005708	0.476595	0.0119766	57.3279	64.5867	0.016101	0.522633	0.0308075	69.2339	51.0419	0.015546	0.550124	0.0282591
3801_contig2_gene1174	55.1258	81.9303	0.007543	0.525842	0.0143446	45.4782	35.4372	0.017648	0.448198	0.0393755	26.2053	59.6533	0.011283	0.497739	0.0226685
3801_contig2_gene1175	23.5174	5.5188	0.011578	0.456157	0.0253816	17.0577	17.2967	0.007377	0.430608	0.0171316	17.6208	7.98967	0.007662	0.453408	0.0168987
3801_contig2_gene1176	14.3135	33.8781	0.006799	0.331982	0.02048	26.9233	9.74991	0.005866	0.260682	0.0225025	12.3725	27.922	0.008461	0.272769	0.0310189
3801_contig2_gene1178	159.344	95.6408	0.01226	0.483383	0.0253629	48.5856	45.8663	0.010445	0.363824	0.0287089	191.524	32.1431	0.01482	0.371593	0.0398823
3801_contig2_gene1179	0.924821	42.5872	0.049764	0.546316	0.0910901	31.463	1.9216	0.104136	0.776952	0.134031	0.658759	8.79031	0.078169	0.364786	0.214287
3801_contig2_gene1180	1.29958	3.18961	0.019599	0.601763	0.0325693	7.56912	0.106143	0.012528	0.575796	0.0217577	0.923895	0.613596	0.031102	0.228781	0.135947
3801_contig2_gene1184	13.036	2.42206	0.013072	0.468123	0.0279243	3.49331	5.71747	0.016458	0.430925	0.0381923	4.76594	0.946767	0.017134	0.201419	0.0850665
3801_contig2_gene1185	92.9982	129.848	0.0058	0.335725	0.017276	155.482	39.3754	0.01286	0.286394	0.0449032	48.2838	122.75	0.012565	0.223358	0.056255
3801_contig2_gene1186	53.1415	23.1492	0.004103	0.32592	0.012589	35.6673	44.4994	0.006923	0.342495	0.0202134	56.8817	20.9533	0.008122	0.481346	0.0168735
3801_contig2_gene1188	213.188	86.4981	0.002746	0.169193	0.01623	66.447	594.092	0.004145	0.211032	0.0196416	329.187	88.5364	0.005477	0.134241	0.0407998
3801_contig2_gene1189	29.7704	13.0117	0.006539	0.404378	0.0161705	40.9326	17.8934	0.0079	0.331251	0.023849	16.5538	22.9118	0.010894	0.240218	0.0453505
3801_contig2_gene1190	0.415946	15.2135	0.0421	0.662036	0.0635917	31.1486	0.130479	0.033855	1.02654	0.0329798	0.806833	41.0566	0.041431	0.429788	0.0963987
3801_contig2_gene1191	0	1.84403	0.010095	0.207393	0.0486757	0.240803	0	0.021832	0.389711	0.056021	0	0.058711	0.037513	0.240864	0.155743
3801_contig2_gene1193	8.00987	9.35845	0.00358	0.235994	0.0151699	29.9637	8.02423	0.00459	0.243925	0.0188173	3.09996	16.6093	0.004698	0.328912	0.0142835
3801_contig2_gene1194	52.1708	57.4642	0.027399	0.297257	0.0921728	38.8909	32.7304	0.021994	0.355543	0.0618603	51.2618	29.9701	0.018143	0.197101	0.0920493
3801_contig2_gene1195	326.755	63.305	0.008963	0.218193	0.0410783	91.8054	566.264	0.016497	0.263945	0.0625017	258.067	62.2666	0.01258	0.345394	0.0364222
3801_contig2_gene1199	0.835584	192.605	0.004663	0.488672	0.00954219	51.6349	0.344954	0.023043	0.75771	0.0304114	5.03115	164.658	0.02165	0.498934	0.0433925
3801_contig2_gene1200	36.962	28.2655	0.014383	0.504579	0.028505	43.0409	43.6877	0.021946	0.451978	0.0485555	22.6971	44.6801	0.030269	0.603027	0.0501951
3801_contig2_gene1202	0	0.0978505	0.020352	0.619459	0.0328545	0	0.014669	0.036577	0.349182	0.104751	0.0145544	0.0207457	0.043791	0.676738	0.0647089
3801_contig2_gene1203	11.5373	4.26696	0.012928	0.760704	0.0169948	7.24356	6.85009	0.025099	0.464463	0.0540388	5.39031	2.51368	0.029309	0.720192	0.0406961
3801_contig2_gene1204	195.09	69.4491	0.002534	0.174326	0.014536	142.451	92.3021	1.5e-05	0.145203	0.000103304	93.8231	59.5575	1.3e-05	0.133465	9.74038e-05
3801_contig2_gene1205	20.3223	31.2989	0.004933	0.355347	0.0138822	22.3313	10.1586	0.007677	0.348478	0.0220301	10.3593	15.1674	0.006028	0.268741	0.0224305
3801_contig2_gene1208	33.9815	4.12259	0.009471	0.502294	0.0188555	48.7639	15.5374	0.037023	0.498217	0.074311	10.8246	9.29359	0.0148	0.495012	0.0298983
3801_contig2_gene1209	11.174	4.61258	0.006739	0.340665	0.0197819	9.10309	7.57304	0.021113	0.405221	0.0521024	7.25013	6.30233	0.01837	0.337286	0.0544642
3801_contig2_gene1210	93.4862	243.981	0.005999	0.200337	0.0299445	2299.35	25.2114	0.015848	0.204026	0.0776764	39.1599	745.853	0.020867	0.236399	0.0882703
3801_contig2_gene1211	2380.16	93.6496	2.3e-05	0.231402	9.93941e-05	198.654	810.672	0.006286	0.260994	0.0240848	941.217	61.3533	2.4e-05	0.242964	9.87801e-05
3801_contig2_gene1213	38.4795	36.4456	0.010762	0.638192	0.0168633	77.7497	12.8432	0.016291	0.612743	0.026587	18.9407	35.9483	0.014249	0.842382	0.0169151
3801_contig2_gene1214	9.67679	6.98834	0.009332	0.434522	0.0214765	20.7976	9.17741	0.020909	0.391649	0.0533871	7.38009	11.6452	0.021262	0.402905	0.0527717
3801_contig2_gene1215	17.9626	9.7944	0.011066	0.407616	0.0271481	34.6208	19.3034	0.00449	0.409819	0.0109561	15.1612	17.215	0.015184	0.543763	0.0279239
3801_contig2_gene1216	32.8417	13.2871	0.004144	0.332254	0.0124724	59.2989	21.143	0.003365	0.334178	0.0100695	23.5979	14.9754	0.006897	0.325371	0.0211973
3801_contig2_gene478	2.37985	110.229	0.014551	0.58556	0.0248497	265.959	3.26172	0.012791	0.585855	0.021833	6.13954	17.7036	0.013034	0.184135	0.070785
3801_contig2_gene480	5.27831	28.8591	0.020219	0.545976	0.0370328	38.4837	3.72645	0.026141	0.471286	0.0554674	3.36694	50.9379	0.01187	0.237674	0.0499424
3801_contig2_gene485	665.68	111.069	8.1e-05	0.808023	0.000100245	144.54	434.239	0.018812	0.453531	0.041479	457.531	135.193	0.009241	0.263315	0.0350948
3801_contig2_gene487	71.2666	3.59467	0.026647	0.567252	0.0469756	34.4432	49.0619	0.014187	0.359115	0.0395055	6.45358	3.98752	0.011163	0.491024	0.0227341
3801_contig2_gene488	44.4774	47.4458	0.011953	0.399145	0.0299465	36.9902	7.11716	0.01409	0.438207	0.0321538	12.0118	16.934	0.012755	0.388159	0.0328602
3801_contig2_gene490	31.6113	16.1234	0.031713	0.67853	0.0467378	59.5635	34.2308	0.016614	0.327711	0.0506971	19.1463	40.6257	0.029634	0.394681	0.0750834
3801_contig2_gene491	16.7328	0.202596	0.0205	0.291266	0.0703824	3.0801	0.878521	0.02099	0.386872	0.0542557	0.490111	1.23479	0.009863	0.574452	0.0171694
3801_contig2_gene492	33.1492	38.6191	0.004179	0.272721	0.0153234	27.123	26.5516	0.00683	0.359028	0.0190236	25.9094	24.0097	0.00456	0.299362	0.0152324
3801_contig2_gene493	16.9194	14.649	0.005608	0.285963	0.0196109	615.801	2.65597	0.006375	0.418878	0.0152192	3.15379	7.71655	0.01817	0.371224	0.0489462
3801_contig2_gene495	10.3097	21.4173	0.006654	0.161111	0.0413007	126.198	3.18755	0.014919	0.353684	0.0421817	5.83505	16.8061	0.013548	0.404544	0.0334896
3801_contig2_gene496	89.1316	62.8769	0.007911	0.351625	0.0224984	117.22	37.9748	0.015138	0.241821	0.0626	40.8647	28.8126	0.006728	0.216809	0.0310319
3801_contig2_gene497	0	9.61942	0.008503	0.171185	0.0496714	0.350803	0.0477544	0.009094	0.179129	0.0507679	0.0323135	0.450536	0.009189	0.367845	0.0249806
3801_contig2_gene499	2.77012	10.6004	0.006421	0.442538	0.0145095	157.759	0.798896	0.006645	0.44713	0.0148614	0.239834	8.58692	0.00639	0.418334	0.0152749
3801_contig2_gene501	58.4549	96.079	0.006883	0.372583	0.0184737	134.752	45.7639	0.013555	0.294558	0.0460181	42.6101	109.986	0.013423	0.191729	0.0700103
3801_contig2_gene502	18.2088	4.52168	0.014361	0.460162	0.0312086	6.18461	11.4699	0.01754	0.432768	0.0405298	8.80518	5.14499	0.008544	0.355837	0.024011
3801_contig2_gene505	27.6009	49.2454	0.001776	0.191483	0.00927497	115.685	12.2122	0.00511	0.197104	0.0259254	14.7397	63.03	0.004524	0.185325	0.0244112
3801_contig2_gene506	68.6218	23.0331	0.017726	0.65005	0.0272687	22.6653	72.6182	0.011675	0.408363	0.0285898	54.1589	38.6316	0.018389	0.394508	0.0466125
3801_contig2_gene507	999.212	53.9406	0.004927	0.531955	0.00926206	160.461	348.122	0.007846	0.203429	0.0385687	227.544	110.729	0.005194	0.172292	0.0301465
3801_contig2_gene508	38.6789	10.0333	0.009081	0.384547	0.0236148	25.3821	22.9832	0.005996	0.355809	0.0168517	31.8565	60.6921	0.018467	0.510925	0.0361442
3801_contig2_gene509	0.0919549	5.60388	0.05701	0.539987	0.105577	0.777496	0.125873	0.071964	0.401622	0.179183	0.414528	1.92234	0.041965	0.310707	0.135063
3801_contig2_gene511	72.3474	216.093	0.006431	0.158484	0.0405782	139.492	35.6228	0.008364	0.189094	0.044232	46.3965	170.985	0.011412	0.187067	0.0610049
3801_contig2_gene512	6.16715	30.2275	0.021923	0.863761	0.0253809	38.4253	2.94692	0.029947	0.382088	0.0783772	2.63594	45.1948	0.017862	0.746921	0.0239142
3801_contig2_gene513	33.5867	13.074	0.003515	0.598692	0.00587113	33.5173	23.0959	0.007156	0.338869	0.0211173	26.3283	8.99202	0.003873	0.451549	0.00857714
3801_contig2_gene514	15.9183	22.5331	0.000786	0.315274	0.00249307	61.2711	16.1601	0.006174	0.328248	0.0188089	11.8722	23.2053	0.007267	0.292585	0.0248372
3801_contig2_gene515	65.6472	15.6794	0.012053	0.249367	0.0483344	169.621	36.1793	0.010807	0.255481	0.0423006	37.4166	15.3735	0.009537	0.349714	0.0272709
3801_contig2_gene516	85.3746	28.8801	0.00461	0.289834	0.0159057	64.2584	25.7246	0.021335	0.373071	0.0571875	39.0898	12.6637	0.014349	0.304574	0.0471117
3801_contig2_gene518	27.3226	22.5768	0.00503	0.365842	0.0137491	31.2455	23.738	0.015927	0.543423	0.0293087	24.766	25.7821	0.015397	0.479213	0.0321298
3801_contig2_gene519	9.75159	0.604001	0.030126	0.591908	0.0508964	0.57966	5.51328	0.047863	0.64376	0.0743491	3.75298	9.81375	0.038496	0.455837	0.0844512
3801_contig2_gene520	39.9054	29.5668	0.005277	0.255414	0.0206606	61.7661	16.8239	0.00804	0.237864	0.0338008	13.7519	40.8746	0.009565	0.199297	0.0479937
3801_contig2_gene526	30.5207	6.93699	0.005181	0.3982	0.013011	0.633854	15.5095	0.006027	0.245479	0.024552	27.3523	0.613883	0.012233	0.305673	0.0400199
3801_contig2_gene529	70.7821	26.3047	0.007681	0.605902	0.012677	303.202	33.1451	0.019154	0.410699	0.0466376	23.751	24.2759	0.012773	0.538836	0.0237048
3801_contig2_gene530	11.7683	18.6673	0.009877	0.418188	0.0236186	36.5856	12.1968	0.013117	0.203657	0.0644073	8.8521	27.3027	0.017577	0.212034	0.0828971
3801_contig2_gene531	27.8035	29.1348	0.005983	0.409901	0.0145962	37.2286	16.5719	0.015098	0.445775	0.0338691	20.4832	29.9682	0.006157	0.380574	0.0161782
3801_contig2_gene532	55.1372	4.92931	0.006831	0.310817	0.0219776	57.8657	34.9869	0.004876	0.321129	0.0151839	16.0843	13.7843	0.00623	0.422935	0.0147304
3801_contig2_gene535	13.5781	23.9396	0.003961	0.3221	0.0122974	21.5149	7.85513	0.006291	0.289108	0.02176	7.78982	20.2867	0.005798	0.203148	0.0285408
3801_contig2_gene536	4607.86	702.973	0.001014	0.079076	0.0128231	973.63	2001.41	0.008348	0.142675	0.0585106	1997.16	863.286	0.001011	0.077088	0.0131149
3801_contig2_gene537	14.7869	24.5389	0.011465	0.395911	0.0289585	78.3902	9.17562	0.022545	0.581348	0.0387806	1.77577	10.8612	0.028995	0.357772	0.0810432
3801_contig2_gene541	36.5231	9.11843	0.002907	0.553901	0.00524823	27.5301	11.3904	0.010774	0.56149	0.0191882	24.8239	7.77928	0.006247	0.395352	0.0158011
3801_contig2_gene542	8.82902	9.69582	0.003819	0.347233	0.0109984	31.8083	4.23177	0.014618	0.400804	0.0364717	6.02296	7.07234	0.019918	0.394672	0.0504672
3801_contig2_gene546	192.398	89.0473	0.049564	0.500694	0.0989906	470.528	104.371	0.005694	0.172824	0.0329468	132.683	121.922	0.004921	0.161409	0.0304878
3801_contig2_gene550	91.7939	20.0997	0.015489	0.496766	0.0311797	56.1545	32.9662	0.027558	0.366569	0.0751782	26.6393	12.6255	0.044028	0.399328	0.110255
3801_contig2_gene555	561.314	2.28565	0.00555	0.174141	0.0318707	2.70528	66.3851	0.065424	0.24701	0.264864	112.912	4.40365	0.030061	0.384088	0.0782659
3801_contig2_gene556	0.478453	4.30783	0.011722	0.451908	0.0259389	4.26763	20.1823	0.025062	0.459802	0.0545061	20.9192	2.68608	0.015648	0.360224	0.0434396
3801_contig2_gene557	16.6151	11.0815	0.025526	0.367434	0.069471	55.9064	24.4604	0.079005	0.441422	0.178978	11.5013	22.8346	0.029927	0.184762	0.161976
3801_contig2_gene558	88.2998	25.9146	0.001315	0.099466	0.0132206	49.0047	14.0625	0.005379	0.196804	0.0273318	34.3639	41.0625	0.009354	0.139419	0.0670927
3801_contig2_gene562	7.00149	249.139	0.009421	0.424053	0.0222166	43.3786	1.41211	0.018965	0.543078	0.0349213	1.39397	214.541	0.012418	0.545613	0.0227597
3801_contig2_gene566	39.0067	186.971	0.005397	0.317765	0.0169842	182.371	5.5295	0.008375	0.242746	0.0345011	9.22489	382.144	0.013229	0.300087	0.0440839
3801_contig2_gene568	122.52	139.837	2.8e-05	0.27926	0.000100265	149.682	139.554	0.011906	0.313072	0.0380296	111.213	93.6186	0.002018	0.416041	0.00485048
3801_contig2_gene569	34.7347	15.7037	0.005192	0.407311	0.012747	47.5453	35.4875	0.006433	0.357835	0.0179776	21.4483	68.4373	0.002609	0.294346	0.00886372
3801_contig2_gene570	5.57122	1.5331	0.00666	0.291616	0.0228383	2.50522	4.67692	0.017665	0.345485	0.051131	3.71519	2.85299	0.008315	0.233185	0.0356584
3801_contig2_gene572	80.9072	25.1439	0.001637	0.21905	0.00747318	34.3072	43.3427	0.007427	0.251128	0.0295746	43.1666	22.873	0.004211	0.215551	0.019536
3801_contig2_gene573	12.3456	32.2812	0.009638	0.298256	0.0323145	18.7738	5.83603	0.013835	0.314098	0.0440468	5.67656	17.9133	0.013927	0.25616	0.0543684
3801_contig2_gene574	2.47862	161.638	0.009088	0.677094	0.0134221	101.596	762.817	0.012298	0.343874	0.0357631	848.223	169.749	0.017333	0.376637	0.0460204
3801_contig2_gene575	0.426181	16.8977	0.043044	0.497548	0.0865123	6.5519	116.99	0.021836	0.546199	0.0399781	100.115	33.552	0.028256	0.657694	0.0429622
3801_contig2_gene577	21.3048	14.6036	0.004124	0.395092	0.0104381	16.7677	18.1304	0.008102	0.316003	0.025639	12.667	27.7089	0.007304	0.346754	0.0210639
3801_contig2_gene578	17.3072	23.9712	0.015104	0.367948	0.0410493	26.8766	28.8576	0.015822	0.353813	0.0447185	19.3137	66.4934	0.010587	0.215473	0.0491338
3801_contig2_gene579	93.7102	125.821	1.1e-05	0.1116	9.85663e-05	65.2581	131.98	1e-05	0.100354	9.96472e-05	205.797	167.118	1.9e-05	0.191959	9.89795e-05
3801_contig2_gene580	1569.83	203.158	2e-05	0.195077	0.000102524	138.575	948.818	0.012381	0.277151	0.0446724	693.706	271.89	1.9e-05	0.187557	0.000101303
3801_contig2_gene581	138.497	59.2028	0.053803	1.17685	0.0457176	84.8566	29.7195	0.051287	0.750127	0.0683711	40.2824	65.9321	0.056195	1.43596	0.0391341
3801_contig2_gene582	9.52212	10.0357	0.004689	0.485597	0.00965616	1.72572	6.54212	0.009731	0.449085	0.0216685	5.7684	16.3296	0.005444	0.295665	0.0184127
3801_contig2_gene583	15.305	3.56328	0.009448	0.451594	0.0209214	6.39899	13.8217	0.00976	0.34472	0.0283128	10.394	5.85726	0.014263	0.409281	0.0348489
3801_contig2_gene584	32.3884	9.57719	0.014384	0.494971	0.0290603	29.3544	37.6359	0.017055	0.507382	0.0336137	22.4679	16.2123	0.021104	0.54677	0.0385976
3801_contig2_gene585	19.5047	12.6811	0.023572	0.808878	0.0291416	21.1768	24.5655	0.016449	0.50953	0.0322827	24.8015	19.6209	0.027888	0.553185	0.0504135
3801_contig2_gene586	48.1298	107.711	0.012968	0.816326	0.0158858	116.059	41.7057	0.017211	0.696635	0.0247059	45.6498	67.5971	0.010932	0.723945	0.0151006
3801_contig2_gene587	21.6335	48.6013	0.031463	0.400769	0.0785066	69.829	27.7377	0.030537	0.39991	0.0763597	15.0907	76.4294	0.019351	0.484362	0.0399515
3801_contig2_gene588	73.6199	42.8735	0.00412	0.328805	0.0125302	78.9656	66.2989	0.004576	0.3641	0.012568	52.5167	60.0607	0.006404	0.411295	0.0155703
3801_contig2_gene590	6.46358	1.92366	0.01256	0.521075	0.024104	3.3751	7.67472	0.004075	0.410603	0.00992443	7.64663	14.9926	0.027161	0.474217	0.0572755
3801_contig2_gene592	55.191	17.6689	0.002892	0.314275	0.00920213	24.283	49.3189	0.004624	0.278236	0.016619	24.5361	19.3229	0.00611	0.263613	0.0231779
3801_contig2_gene593	24.6205	12.8528	0.011158	0.31593	0.035318	9.03676	18.5609	0.025546	0.330546	0.0772843	25.6768	28.0706	0.013308	0.245119	0.054292
3801_contig2_gene594	0.0336616	11.5462	0.028403	0.317855	0.0893584	0.780395	26.1291	0.025811	0.220889	0.116851	13.7548	27.1944	0.026118	0.367789	0.0710135
3801_contig2_gene596	116.97	58.5052	0.00016	0.442367	0.000361691	113.781	52.9591	0.018122	0.806803	0.0224615	84.9377	36.5342	0.010842	0.470131	0.0230617
3801_contig2_gene604	23.5038	25.8575	0.003126	0.336208	0.00929782	29.4684	6.54442	0.013604	0.212143	0.0641266	27.7127	17.1769	0.007254	0.260069	0.0278926
3801_contig2_gene608	104.465	40.0696	0.006814	0.274178	0.0248525	81.6758	52.2089	0.013603	0.157961	0.0861162	65.3711	46.9596	0.013459	0.373391	0.0360453
3801_contig2_gene609	23.3566	6.39124	0.047505	0.522401	0.0909359	10.0104	8.34949	0.034517	0.270257	0.127719	8.88253	4.48932	0.057785	0.426417	0.135513
3801_contig2_gene612	8577.74	789.077	0.00223	0.099108	0.0225007	2770.36	3580.83	0.004711	0.26517	0.017766	2614.47	533.988	0.003521	0.134234	0.0262303
3801_contig2_gene613	51.2891	27.8758	0.030918	0.293025	0.105513	92.8396	25.8743	0.034971	0.551541	0.063406	12.5748	6.85338	0.038806	0.382701	0.1014
3801_contig2_gene614	22.9301	26.8674	0.070656	0.509269	0.13874	15.989	12.3485	0.006717	1.0898	0.00616352	16.956	15.0056	0.088907	0.313869	0.283261
3801_contig2_gene615	102.323	133.663	5.4e-05	0.541878	9.96534e-05	180.901	71.8087	0.001225	0.260611	0.00470049	56.7694	253.411	5.1e-05	0.509284	0.000100141
3801_contig2_gene616	134.064	48.0401	0.056233	0.796058	0.0706393	80.562	55.5946	0.025967	0.368327	0.0704999	62.8331	33.5979	0.032403	0.803966	0.0403039
3801_contig2_gene617	125.356	88.3026	0.008501	0.754803	0.0112625	119.419	57.0866	0.015813	0.516568	0.0306117	66.6576	69.8399	0.01269	0.571382	0.0222093
3801_contig2_gene618	122.848	76.8315	0.020284	0.578229	0.0350795	116.238	39.7587	0.020949	0.825843	0.0253668	86.2309	58.9832	0.023236	0.661796	0.0351105
3801_contig2_gene621	126.58	171.71	0.021339	0.753575	0.028317	309.485	64.2527	0.011712	0.53163	0.0220304	55.4121	245.473	0.024104	0.606495	0.0397431
3801_contig2_gene622	82.2753	17.6837	0.274742	1.44428	0.190228	44.9578	10.1557	0.08346	0.731395	0.114111	3.76977	20.8286	0.094499	0.546277	0.172987
3801_contig2_gene625	100.413	78.855	0.061423	0.603792	0.101729	98.7437	34.3154	0.021881	0.985779	0.0221967	73.3631	50.6327	0.02128	0.358905	0.0592915
3801_contig2_gene629	15.9775	20.9421	0.02729	0.698072	0.0390934	46.2977	9.40451	0.012246	0.393679	0.0311066	9.7723	82.2949	0.007842	0.291609	0.0268922
3801_contig2_gene631	12.7129	1.71111	0.050157	0.839946	0.0597146	19.8879	0.0402066	0.024134	0.3617	0.0667238	0.0428648	1.22721	0.028469	0.31582	0.0901431
3801_contig2_gene632	446.925	1.43685	3.4e-05	0.339542	0.000100135	6.21995	14.8928	0.005534	0.39741	0.0139252	36.7398	1.76749	2.1e-05	0.211937	9.9086e-05
3801_contig2_gene633	33.6766	17.962	0.001808	0.26261	0.00688473	24.9173	14.9666	0.009962	0.245527	0.0405739	20.198	2.74783	0.012706	0.200304	0.0634336
3801_contig2_gene634	87.8533	56.3475	0.014396	0.297277	0.0484262	72.8729	29.7532	0.007299	0.180243	0.0404953	32.9077	40.2139	0.015046	0.179247	0.08394
3801_contig2_gene635	25.25	142.985	0.027481	0.420051	0.065423	65.8297	14.524	0.032455	0.259866	0.124891	25.1608	77.5517	0.029155	0.29418	0.099106
3801_contig2_gene636	90.2903	16.9791	0.003409	0.488083	0.00698447	11.9106	25.9879	0.020715	0.2056	0.100754	58.3436	7.10231	0.017435	0.606734	0.0287358
3801_contig2_gene638	369.806	11.5529	0.003076	0.47217	0.0065146	41.5627	214.917	0.00516	0.307383	0.0167869	167.237	11.3252	0.00716	0.276787	0.0258683
3801_contig2_gene639	20.1469	13.8154	0.006206	0.645065	0.00962074	31.1068	10.9985	0.013775	0.235507	0.0584908	14.7546	11.7393	0.011274	0.368886	0.0305623
3801_contig2_gene640	199.761	74.7327	0.008132	0.396039	0.0205333	75.64	60.7092	0.001575	0.224399	0.00701875	68.718	63.7849	0.003139	0.306824	0.0102306
3801_contig2_gene641	379.524	59.5898	2.2e-05	0.224103	9.81691e-05	68.146	95.6321	0.01718	0.186322	0.092206	174.863	30.0583	0.005786	0.122325	0.0473002
3801_contig2_gene642	29.7367	51.9035	0.000429	0.366737	0.00116978	53.3949	13.3308	0.002743	0.296103	0.00926367	15.998	39.1977	0.001396	0.23607	0.0059135
3801_contig2_gene643	152.826	55.6755	0.002577	0.495302	0.00520289	86.3386	47.1425	0.002528	0.185114	0.0136564	66.3213	22.2445	0.002024	0.410659	0.00492866
3801_contig2_gene644	11.4729	3.69957	0.002234	0.46721	0.00478158	4.1809	4.24717	0.005872	0.347468	0.0168994	4.90175	3.39941	0.004057	0.352418	0.0115119
3801_contig2_gene645	93.7925	52.0063	0.004455	0.418252	0.0106515	205.304	28.0254	0.010977	0.373189	0.0294141	41.5384	46.2686	0.005629	0.369473	0.0152352
3801_contig2_gene646	334.456	68.2494	0.00396	0.278838	0.0142018	78.8614	90.3357	0.012022	0.28562	0.0420909	100.684	55.6161	0.0014	0.247283	0.00566153
3801_contig2_gene648	51.4288	11.5867	0.005485	0.627836	0.00873636	33.1844	44.632	0.017082	0.748645	0.0228172	38.8688	19.1536	0.010754	0.666469	0.0161358
3801_contig2_gene651	14.4109	0.318126	0.028717	0.494721	0.0580469	2.03767	4.73474	0.038698	0.600915	0.0643985	2.82321	0.119685	0.034397	0.547775	0.062794
3801_contig2_gene652	1436.01	131.141	0.029496	0.286565	0.10293	294.498	1729.2	0.010049	0.223213	0.0450198	737.079	284.518	0.002779	0.190048	0.0146226
3801_contig2_gene654	1.3667	0.870666	0.206496	0.456993	0.451858	7.33558	0.515577	0.125187	0.238788	0.52426	0.524423	0.520986	0.206401	0.366448	0.563248
3801_contig2_gene656	0.578244	1.6236	0.051258	0.305804	0.167617	2.85046	0.580237	0.068144	0.384054	0.177433	0.0801796	3.63541	0.040004	0.280574	0.142579
3801_contig2_gene657	11.6953	5.4492	0.01363	0.526506	0.0258876	1.18774	7.52571	0.03435	0.528194	0.0650329	4.83199	6.49112	0.02008	0.458417	0.0438029
3801_contig2_gene659	94.9196	23.6142	3.5e-05	0.348582	0.000100407	58.299	82.8502	0.003599	0.313922	0.0114646	57.1347	33.9215	0.00727	0.192672	0.0377325
3801_contig2_gene660	24.8094	8.21337	0.0104	0.323782	0.0321204	39.0229	24.9389	0.01284	0.276403	0.0464539	16.3638	8.97236	0.01286	0.35614	0.0361094
3801_contig2_gene661	22.8911	20.3382	0.009688	0.146213	0.0662595	56.5261	34.9332	0.01852	0.313858	0.0590076	21.8769	22.7904	0.00772	0.193576	0.039881
3801_contig2_gene662	21.1303	11.6467	0.001845	0.336863	0.005477	41.5315	19.6024	0.005787	0.322894	0.0179223	8.76098	19.4112	0.003737	0.406456	0.00919411
3801_contig2_gene663	33.965	27.5678	0.025231	0.467761	0.0539399	40.0349	29.1825	0.020166	0.423216	0.0476494	29.0518	16.4162	0.033156	0.56073	0.0591301
3801_contig2_gene664	1.66247	2.02614	0.024936	0.238775	0.104433	12.2723	7.70925	0.039138	0.40541	0.0965393	6.20725	2.79212	0.036498	0.35685	0.102278
3801_contig2_gene665	252.885	208.329	0.002962	0.276012	0.0107314	221.355	178.47	0.014989	0.302938	0.0494788	89.0543	150.602	0.005453	0.214896	0.0253751
3801_contig2_gene666	330.585	25.4708	0.003024	0.263779	0.0114641	47.8447	74.8679	0.006249	0.183141	0.0341213	54.5256	33.7518	0.004376	0.216872	0.0201778
3801_contig2_gene667	35.5137	11.6127	0.013661	0.353393	0.0386567	19.8129	18.4776	0.017718	0.28286	0.0626388	24.1194	8.53315	0.019757	0.355508	0.055574
3801_contig2_gene668	94.7603	10.9269	0.011247	0.308705	0.0364328	43.3638	44.1776	0.017794	0.443693	0.0401043	21.7832	18.0814	0.01762	0.330992	0.0532339
3801_contig2_gene669	19.9668	3.7677	0.002987	0.419847	0.0071145	12.9655	10.2268	0.006254	0.431854	0.0144817	9.05616	6.83415	0.005574	0.469752	0.0118658
3801_contig2_gene670	12.0316	8.10704	0.004354	0.244804	0.0177857	9.42988	7.6533	0.011208	0.317189	0.0353354	8.84176	6.65143	0.011234	0.254758	0.0440968
3801_contig2_gene671	7.09003	7.38258	0.012611	0.360438	0.034988	13.7201	8.76792	0.021768	0.437315	0.0497765	12.329	17.0034	0.027006	0.538515	0.050149
3801_contig2_gene672	185.684	223.975	0.001424	0.235728	0.00604086	157.027	91.8655	0.005686	0.305461	0.0186145	266.701	146.693	0.011354	0.346256	0.0327908
3801_contig2_gene673	125.9	24.5121	0.022974	0.159539	0.144002	52.6743	31.744	0.016405	0.40703	0.0403042	36.3717	13.2229	0.020806	0.221526	0.0939213
3801_contig2_gene674	1003.63	75.9404	0.021323	0.137015	0.155625	49.3265	947.909	0.023793	0.245632	0.0968644	958.623	59.7677	0.011658	0.145745	0.079989
3801_contig2_gene676	7.54173	3.74401	0.018178	0.209403	0.0868087	10.2991	15.8314	0.034112	0.17979	0.189732	20.1928	4.3412	0.011258	0.158875	0.0708607
3801_contig2_gene677	71.5597	27.06	0.041241	0.680139	0.0606361	49.5641	37.9531	0.054681	0.56264	0.0971865	86.3426	7.69972	0.047046	0.88463	0.0531816
3801_contig2_gene678	9.65202	13.4129	0.003787	0.296507	0.012772	25.2374	5.06214	0.012536	0.256539	0.0488659	8.93235	4.87267	0.006765	0.280319	0.0241332
3801_contig2_gene679	2.71487	12.9165	0.01066	0.326151	0.0326842	15.6725	2.27445	0.013376	0.417538	0.0320354	0.504271	8.22543	0.011883	0.351501	0.0338064
3801_contig2_gene680	11.3477	46.3661	0.003472	0.323595	0.0107295	70.5845	7.29522	0.0172	0.057986	0.296623	8.51693	55.2386	1.8e-05	0.180501	9.97224e-05
3801_contig2_gene681	7.63587	11.7882	6.2e-05	0.621188	9.98088e-05	28.1553	32.5824	0.003308	0.302013	0.0109532	30.0647	29.882	0.030843	0.679349	0.0454008
3801_contig2_gene688	95.5725	192.804	0.015964	0.302506	0.0527725	13.2051	1146.8	0.036637	0.344446	0.106365	401.454	60.4664	0.032592	0.139104	0.2343
3801_contig2_gene689	0.889069	2.59449	0.064883	0.690406	0.093978	9.05847	1.67135	0.028709	0.384519	0.0746621	0.155247	6.35001	0.02574	0.388617	0.0662349
3801_contig2_gene691	2093.37	15.7402	0.015297	0.325624	0.0469775	125.393	465.174	0.007343	0.174521	0.0420752	318.641	29.8431	2.8e-05	0.282062	9.9269e-05
3801_contig2_gene693	13.4566	26.3316	0.013076	0.480577	0.027209	44.7178	7.07757	0.02053	0.315811	0.0650072	9.78185	13.9987	0.025802	0.48199	0.0535322
3801_contig2_gene694	94.5749	44.5258	0.000441	0.271015	0.00162722	48.2204	54.2703	0.004348	0.126975	0.034243	50.0854	57.682	0.007049	0.251461	0.0280322
3801_contig2_gene695	139.6	27.7643	0.001834	0.160974	0.0113931	79.1482	104.564	0.005566	0.347322	0.0160255	56.7453	54.2393	0.003117	0.291433	0.0106954
3801_contig2_gene696	30.2187	11.9132	0.016577	0.321078	0.0516292	88.1084	46.7712	0.030735	0.89835	0.0342127	14.4585	57.0987	0.020758	0.46385	0.0447515
3801_contig2_gene697	17.4524	9.68545	0.004549	0.3956	0.011499	31.5971	29.7498	0.003026	0.254094	0.011909	22.5605	28.7314	0.005651	0.347221	0.0162749
3801_contig2_gene698	10.495	41.2116	0.004329	0.303501	0.0142635	30.8149	15.4962	0.012766	0.275359	0.0463613	8.20077	294.773	0.007899	0.385655	0.020482
3801_contig2_gene699	125.693	282.168	0.014823	0.586071	0.0252922	425.689	116.956	0.035896	0.317793	0.112954	72.2718	186.83	2.4e-05	0.237807	0.000100922
3801_contig2_gene701	44.0895	90.1808	0.003457	0.185548	0.0186313	92.0364	15.8826	0.004473	0.158457	0.0282285	19.8708	55.9304	0.004334	0.20136	0.0215236
3801_contig2_gene702	34.7159	59.1972	0.014782	0.561009	0.026349	130.452	21.0525	0.014039	0.314393	0.0446543	23.0165	41.9899	0.009213	0.341324	0.0269919
3801_contig2_gene703	7.78614	15.4093	0.034931	0.326939	0.106843	23.9348	12.3111	0.002272	0.189755	0.0119733	9.03118	29.6582	0.007365	0.202052	0.036451
3801_contig2_gene704	4.66493	896.462	0.005241	0.483833	0.0108322	54.9854	1486.24	0.006555	0.362818	0.0180669	2151.12	1300.26	0.006567	0.333802	0.0196733
3801_contig2_gene705	6.62851	179.121	0.020502	0.561891	0.0364875	11.9054	3.97735	0.013633	0.390158	0.0349423	5.07328	14.1017	0.025023	0.539072	0.0464187
3801_contig2_gene706	6889.05	724.839	1e-06	0.009383	0.000106576	995.276	2762.11	0.00168	0.074355	0.0225943	3122.2	764.078	0.003381	0.103069	0.0328033
3801_contig2_gene707	17.8262	14.3279	0.009145	0.309088	0.029587	9.22757	14.2599	0.016901	0.403362	0.0419003	21.3587	16.0345	0.026495	0.627789	0.0422037
3801_contig2_gene708	185.121	70.267	2.5e-05	0.25438	9.82782e-05	87.7028	221.577	1.4e-05	0.138207	0.000101297	63.3935	500.241	2.3e-05	0.232241	9.90351e-05
3801_contig2_gene709	113.553	57.3022	6.1e-05	0.234297	0.000260353	60.1615	53.0057	0.0014	0.195331	0.00716732	47.3071	82.2723	0.002767	0.291715	0.00948529
3801_contig2_gene710	33.4319	20.9612	0.001303	0.431607	0.00301895	23.3179	18.1301	0.011236	0.364961	0.0307869	16.9914	15.7237	0.008065	0.36597	0.0220373
3801_contig2_gene712	11.0235	9.93884	0.012601	0.427088	0.0295045	4.68385	3.96631	0.010303	0.294695	0.0349616	6.6159	7.1464	0.015825	0.633105	0.0249959
3801_contig2_gene714	171.526	158.682	2.1e-05	0.21204	9.90379e-05	322.613	79.6822	0.006543	0.189496	0.0345284	93.0267	239.689	0.001394	0.184358	0.00756138
3801_contig2_gene715	16.9637	34.9843	0.007685	0.359861	0.0213555	41.9552	12.0831	0.008385	0.323223	0.0259418	15.2874	19.1756	0.011863	0.561815	0.0211155
3801_contig2_gene717	28.4642	35.6129	0.003709	0.420068	0.00882952	31.5482	12.2566	0.007177	0.459545	0.0156176	25.4104	11.9611	0.004942	0.425319	0.0116195
3801_contig2_gene718	25.9017	82.0531	0.007795	0.476336	0.0163645	45.951	11.054	0.006437	0.308922	0.020837	30.5125	164.858	0.003363	0.387151	0.00868653
3801_contig2_gene719	80.7868	34.2555	0.001849	0.196075	0.00943007	21.0859	37.7312	0.001858	0.212268	0.00875309	40.3053	32.6142	0.002784	0.220433	0.0126297
3801_contig2_gene720	37.6736	64.8244	0.001106	0.268274	0.00412265	87.4864	20.3571	0.001548	0.28485	0.00543444	23.7366	57.3351	0.003717	0.269087	0.0138134
3801_contig2_gene721	28.8251	31.4259	0.002882	0.451347	0.00638533	64.779	22.1928	0.00917	0.493745	0.0185723	21.0128	47.1405	0.004484	0.4751	0.00943801
3801_contig2_gene722	2.77852	80.2278	0.031813	0.832454	0.0382159	406.844	0.0369042	0.017439	1.1885	0.0146732	0.208667	8.8666	0.015368	0.706636	0.0217481
3801_contig2_gene723	16.9217	15.3187	0.002468	0.382283	0.00645595	22.9381	18.9726	0.008793	0.445068	0.0197565	24.3829	3.12285	0.006532	0.425783	0.0153411
3801_contig2_gene724	39.6577	22.0597	0.012824	0.624111	0.0205476	22.0159	29.2398	0.021698	0.584188	0.0371422	43.9651	10.8417	0.017603	0.508057	0.0346477
3801_contig2_gene725	179.93	33.6465	0.004125	0.461937	0.00892979	48.4888	39.972	0.004111	0.257536	0.0159628	58.2828	25.6976	0.005564	0.463997	0.0119915
3801_contig2_gene726	22.8887	21.064	0.000659	0.125875	0.00523535	38.8496	14.1917	0.005672	0.184412	0.0307572	15.847	30.3752	0.006458	0.194377	0.0332241
3801_contig2_gene727	93.5091	29.549	0.017751	0.892678	0.0198851	137.479	103.15	0.039998	0.56514	0.0707754	52.8772	69.5525	0.03217	1.13943	0.0282334
3801_contig2_gene728	44.62	27.0252	0.016173	0.358293	0.045139	50.7405	14.4416	0.009158	0.32085	0.0285429	20.9994	26.7561	2.9e-05	0.289236	0.000100264
3801_contig2_gene729	8.71869	11.8031	0.010212	0.545859	0.0187081	24.3536	8.3129	0.016119	0.500981	0.0321749	17.1626	9.27263	0.017306	0.492652	0.0351282
3801_contig2_gene730	32.4372	32.1348	0.000648	0.346864	0.00186817	32.9032	21.9361	0.002261	0.338666	0.00667619	34.0888	27.9941	0.00179	0.278913	0.00641777
3801_contig2_gene731	58.0652	30.5499	0.017337	0.654667	0.0264822	61.0368	20.4848	0.005983	0.501501	0.0119302	34.3664	24.821	0.019873	0.576034	0.0344997
3801_contig2_gene732	8.70134	11.7291	0.01298	0.337556	0.0384529	15.6801	3.95883	0.012231	0.439274	0.0278437	4.18041	19.1588	0.011533	0.345377	0.0333925
3801_contig2_gene733	14.1749	19.0744	0.021872	0.378281	0.0578195	37.0801	7.65431	0.015707	0.278154	0.0564687	6.21056	17.2716	0.020176	0.34492	0.0584947
3801_contig2_gene734	54.5723	11.9223	0.025917	0.640329	0.0404745	11.352	12.1613	0.012995	0.450077	0.0288728	13.2386	17.1959	0.022233	0.573486	0.0387682
3801_contig2_gene735	11.0386	4.76975	0.009614	0.493413	0.0194847	10.9046	2.64589	0.016391	0.562507	0.0291392	0.658703	1.90222	0.007117	0.471579	0.0150919
3801_contig2_gene736	14.8187	211.078	0.004453	0.320772	0.0138821	150.949	16.7428	0.020467	0.252979	0.0809039	23.8124	98.8463	0.015129	0.414328	0.0365145
3801_contig2_gene738	17.3702	17.2697	0.038792	0.631977	0.061382	18.4925	11.4952	0.032369	0.63755	0.0507709	17.1004	14.8152	0.027614	0.56849	0.0485743
3801_contig2_gene740	42.8403	120.407	0.004299	0.152269	0.0282329	492.543	28.5162	0.005864	0.099704	0.0588141	14.3863	117.458	0.003895	0.254914	0.0152797
3801_contig2_gene741	5.34669	0.531912	0.018357	0.354915	0.0517222	0.510497	2.98617	0.018101	0.282302	0.0641193	1.81392	0.159445	0.008994	0.24594	0.0365699
3801_contig2_gene742	101.823	27.1447	0.001671	0.146904	0.0113748	45.623	56.9829	0.00432	0.165501	0.0261026	54.649	18.6308	0.006135	0.181407	0.033819
3801_contig2_gene743	111.37	31.1942	0.003404	0.361543	0.0094152	41.1695	61.7891	0.004968	0.339298	0.014642	66.991	22.4874	0.005918	0.239177	0.0247432
3801_contig2_gene744	115.678	57.3248	2.1e-05	0.214059	9.81038e-05	92.1838	52.0222	0.002116	0.243473	0.0086909	60.9576	58.9835	0.005406	0.152152	0.0355303
3801_contig2_gene745	42.5305	10.3036	0.006373	0.322781	0.019744	27.2024	19.0798	0.015431	0.255422	0.0604137	23.3322	14.1012	0.008252	0.325184	0.0253764
3801_contig2_gene746	67.1104	20.7991	0.001507	0.142927	0.0105438	41.8403	39.9717	0.003274	0.135672	0.0241317	36.7099	27.091	0.00288	0.149254	0.019296
3801_contig2_gene747	20.6847	7.55266	0.003382	0.52547	0.00643614	2.25681	18.7566	0.010998	0.249191	0.0441348	19.1172	5.68432	0.012678	0.436799	0.0290248
3801_contig2_gene749	287.857	65.8439	0.004854	0.174733	0.0277795	197.746	93.8654	0.006521	0.249431	0.0261435	81.8798	198.112	0.004448	0.184358	0.024127
3801_contig2_gene762	64.5904	142.866	0.006139	0.329215	0.0186474	254.008	27.1263	0.009357	0.43015	0.0217529	60.7428	17.1808	0.00976	0.457553	0.0213309
3801_contig2_gene763	0.126921	0.265804	0.039352	0.610597	0.0644484	1.43706	0.0412802	0.077501	0.295384	0.262374	0	0.17281	0.020448	0.495438	0.0412726
3801_contig2_gene764	138.961	15.3744	0.025695	0.529479	0.0485288	8.21856	21.1866	0.016022	0.613831	0.0261016	24.9235	52.9194	0.034281	0.884895	0.0387402
3801_contig2_gene765	1.96313	0.553864	0.020129	0.836722	0.024057	10.873	0	0.013483	0.952479	0.0141557	0.108703	0.543176	0.025031	0.740496	0.033803
3801_contig2_gene766	1.80603	3.53123	0.009523	0.5007	0.0190194	146.815	1.05009	0.056832	0.522883	0.10869	0.46888	12.2406	0.041236	0.312574	0.131924
3801_contig2_gene767	17.4635	9.36395	0.024605	0.627052	0.0392392	51.9991	8.11523	0.040116	0.501624	0.0799723	7.03601	12.8193	0.035647	0.457037	0.0779959
3801_contig2_gene768	9.88566	59.1683	0.009726	0.683208	0.0142358	75.98	3.57642	0.02009	0.522805	0.0384273	3.59869	47.7386	0.014959	0.625269	0.0239241
3801_contig2_gene769	62.8357	36.6897	0.017268	0.273834	0.0630601	69.7486	22.7986	0.018548	0.265073	0.0699732	29.1462	32.0069	0.029056	0.333573	0.0871054
3801_contig2_gene770	29.0082	19.9609	0.004245	0.279376	0.0151946	27.2686	10.3663	0.005094	0.291246	0.0174904	13.6249	14.4129	0.005437	0.267181	0.0203495
3801_contig2_gene772	27.6971	15.7621	0.01616	0.489887	0.0329872	13.6447	22.4649	0.015993	0.516859	0.0309427	26.966	8.74121	0.021732	0.571539	0.0380237
3801_contig2_gene773	61.4554	29.7582	0.013321	0.412775	0.0322718	50.4671	43.0471	0.010832	0.452906	0.0239167	38.1646	10.91	0.035974	0.314005	0.114565
3801_contig2_gene774	7.10861	15.5054	0.010841	0.621333	0.017448	51.206	2.47067	0.017333	0.565432	0.0306544	3.66738	23.2066	0.019154	0.523776	0.0365691
3801_contig2_gene775	47.2484	20.3252	0.00135	0.224622	0.0060101	33.0103	22.5528	0.00415	0.134911	0.030761	23.2522	23.4409	0.003763	0.178191	0.0211178
3801_contig2_gene777	527.321	36.5809	2.6e-05	0.259996	0.000100002	63.5311	228.17	0.003057	0.139221	0.0219579	366.219	30.036	0.006104	0.240038	0.0254293
3801_contig2_gene780	11.8059	28.7263	0.007887	0.162333	0.0485853	84.9314	3.81517	0.031171	0.167965	0.18558	5.46108	26.7432	0.023833	0.177856	0.134002
3801_contig2_gene781	212.242	102.421	0.001833	0.238674	0.00767993	198.714	80.7637	0.002434	0.245173	0.00992768	73.3764	142.365	0.001224	0.269929	0.00453453
3801_contig2_gene782	36.938	14.3599	0.004981	0.311693	0.0159805	25.7845	32.9618	0.016432	0.255921	0.0642073	39.4298	12.5217	0.013668	0.236746	0.0577328
3801_contig2_gene783	559.233	111.508	3.5e-05	0.349332	0.000100191	86.6992	105.436	1.4e-05	0.136655	0.000102448	223.869	45.1256	0.001366	0.402069	0.00339743
3801_contig2_gene784	11.5792	4.3942	0.016289	0.473907	0.0343717	6.14338	5.39622	0.008549	0.401411	0.0212974	6.23986	12.2682	0.007626	0.386811	0.0197151
3801_contig2_gene785	182.731	43.711	0.01196	0.259492	0.0460901	126.139	62.4907	1.4e-05	0.143775	9.73744e-05	90.7368	33.8624	0.007107	0.226179	0.031422
3801_contig2_gene786	194.222	130.009	0.04121	0.353487	0.116581	139.941	201.419	0.03853	0.428369	0.0899458	161.443	129.235	0.054091	0.613579	0.0881565
3801_contig2_gene787	8.66524	10.0813	0.051466	0.634257	0.0811438	4.85427	6.90204	0.051788	0.546413	0.0947781	3.03098	7.60435	0.08999	0.664229	0.13548
3801_contig2_gene788	48.9107	15.4081	0.002041	0.27628	0.00738743	106.858	19.4054	0.02488	0.393158	0.0632824	29.7401	12.9176	0.017524	0.303517	0.0577365
3801_contig2_gene789	29.5121	23.103	0.011646	0.394232	0.029541	13.5046	14.418	0.01477	0.228439	0.0646562	18.9091	19.4533	0.012153	0.427845	0.0284051
3801_contig2_gene790	30.4021	9.8116	0.011754	0.478007	0.0245896	22.7332	17.4264	0.012752	0.523186	0.0243737	19.8559	6.87524	0.014058	0.45529	0.030877
3801_contig2_gene791	90.4154	12.8943	0.003235	0.467178	0.00692456	36.9365	34.6492	0.01277	0.538891	0.0236968	32.6498	21.2782	0.009244	0.458996	0.0201396
3801_contig2_gene792	30.569	19.4715	0.010138	0.326826	0.0310196	24.9456	20.75	0.008595	0.50206	0.0171195	30.4813	7.51862	0.005667	0.335359	0.0168983
3801_contig2_gene793	2.04081	0.756646	0.043266	0.341906	0.126544	6.41269	1.31283	0.034887	0.241711	0.144334	1.34323	0.725905	0.057254	0.310291	0.184517
3801_contig2_gene794	19.1306	27.0129	0.024825	0.417467	0.0594658	43.632	2.90121	0.013568	0.412004	0.0329317	2.9244	35.8882	0.017477	0.368592	0.0474156
3801_contig2_gene796	28.5981	33.8567	0.00502	0.409149	0.0122694	40.5772	12.7135	0.004664	0.346952	0.0134428	18.0696	19.6376	0.008217	0.480202	0.0171115
3801_contig2_gene799	24.8488	9.2716	0.006211	0.348984	0.0177974	27.9711	27.709	0.022984	0.344326	0.0667507	13.5643	20.6489	0.013027	0.383109	0.0340034
3801_contig2_gene800	501.657	140.878	0.003974	4e-06	993.5	53.3673	279.616	0.00382	0.111131	0.0343738	255.678	58.345	0.002423	0.02713	0.0893107
3801_contig2_gene801	13.5007	21.1765	0.002777	0.489385	0.00567447	16.2634	8.60333	0.015978	0.366901	0.0435485	7.73018	15.8776	0.001921	0.664622	0.00289036
3801_contig2_gene803	15.8444	3.04464	0.018859	0.360851	0.0522626	13.771	14.6352	0.011701	0.240944	0.0485632	14.101	4.82062	0.018681	0.553333	0.0337609
3801_contig2_gene804	399.582	23.4818	1.7e-05	0.170012	9.99929e-05	72.0327	79.0072	6e-06	0.056172	0.000106815	59.8352	49.3008	1.2e-05	0.118335	0.000101407
3801_contig2_gene805	135.984	25.5716	0.009272	0.441019	0.021024	56.2988	56.7333	0.011425	0.277408	0.0411848	44.1621	25.7021	0.013684	0.402458	0.0340011
3801_contig2_gene806	355.857	282.676	0.004664	0.346978	0.0134418	252.639	164.287	0.006026	0.379044	0.0158979	195.265	415.045	0.004648	0.277343	0.016759
3801_contig2_gene807	57.2942	25.2976	0.007608	0.258429	0.0294394	52.5524	51.8642	0.014545	0.371718	0.0391291	29.7684	36.4021	0.015852	0.361943	0.043797
3801_contig2_gene808	346.283	74.0408	0.017052	0.25826	0.0660265	63.3858	70.9163	0.002451	0.265478	0.0092324	154.083	25.9647	0.002436	0.354715	0.00686749
3801_contig2_gene812	24.1514	63.186	0.0016	0.38124	0.00419683	30.9273	18.1404	0.005176	0.244844	0.02114	22.1112	22.6652	0.005148	0.484447	0.0106265
3801_contig2_gene813	68.1127	53.6168	0.002249	0.474279	0.00474193	49.6255	46.4542	3.2e-05	0.324896	9.84931e-05	40.1519	42.7167	2e-05	0.200067	9.99665e-05
3801_contig2_gene815	27.3033	17.3171	0.008019	0.338647	0.0236795	32.5631	11.7954	0.021243	0.34451	0.0616615	14.7837	19.4539	0.008241	0.336508	0.0244898
3801_contig2_gene816	43.6204	40.8371	0.007815	0.322689	0.0242184	66.9107	45.1174	0.009031	0.239216	0.0377525	37.3173	24.6599	0.005578	0.232024	0.0240406
3801_contig2_gene817	11.4522	24.7052	0.015415	0.493222	0.0312537	14.6478	6.65087	0.022309	0.448577	0.0497328	6.87666	23.5526	0.021793	0.528768	0.0412147
3801_contig2_gene818	13.3601	17.2772	0.045245	0.702264	0.0644273	27.2332	6.79671	0.036326	0.653532	0.0555841	15.2496	16.2649	0.045959	0.641436	0.0716502
3801_contig2_gene819	33.3678	61.734	0.014897	0.21244	0.0701233	73.5846	19.0001	0.009637	0.230918	0.0417334	18.7325	56.5813	0.006193	0.170981	0.0362204
3801_contig2_gene820	3096.75	324.036	8e-06	0.077162	0.000103678	378.477	2526.4	0.007133	0.156157	0.0456784	1898.27	562.263	0.004732	0.126849	0.0373042
3801_contig2_gene821	23.7283	56.6012	0.008176	0.374951	0.0218055	88.7153	20.6166	0.009451	0.440896	0.0214359	16.7438	126.669	0.011582	0.389583	0.0297292
3801_contig2_gene823	515.791	171.739	2.3e-05	0.230941	9.95925e-05	166.708	148.854	0.003149	0.318237	0.00989514	177.202	143.498	0.001585	0.473958	0.00334418
3801_contig2_gene824	311.128	68.6394	0.016541	0.212042	0.0780081	101.265	163.375	0.00888	0.31634	0.0280711	221.441	56.8042	0.014995	0.283175	0.0529531
3801_contig2_gene825	126.671	8.04425	0.014547	0.297717	0.0488618	26.4368	17.9673	0.029215	0.336681	0.0867735	18.5358	9.39756	5.1e-05	0.506747	0.000100642
3801_contig2_gene829	29.5517	17.3495	0.01164	0.358	0.032514	39.6298	13.7186	0.008364	0.215843	0.0387504	11.1376	42.27	0.014042	0.299182	0.0469346
3801_contig2_gene830	8.96614	23.4493	0.022851	0.512368	0.0445988	18.6806	4.25547	0.014761	0.455295	0.0324207	4.75309	18.857	0.02038	0.436702	0.046668
3801_contig2_gene831	34.0746	5.52405	0.019544	0.448037	0.0436214	0.468487	24.7133	0.024303	0.431555	0.056315	42.23	2.44485	0.029388	0.495488	0.0593112
3801_contig2_gene833	44.5374	32.727	0.0032	0.28729	0.0111386	20.9745	56.2343	0.009662	0.375507	0.0257305	48.2398	16.0414	0.008093	0.479695	0.0168711
3801_contig2_gene834	224.489	43.1902	0.011282	0.435255	0.0259204	114.933	70.2003	0.021122	0.329455	0.0641119	78.1377	26.0151	0.011063	0.538573	0.0205413
3801_contig2_gene835	74.3925	37.2897	0.0193	0.399689	0.0482875	31.0259	63.4055	0.015075	0.479843	0.0314165	34.5976	50.2941	0.029056	0.287543	0.101049
3801_contig2_gene836	218.838	32.4516	0.007234	0.381096	0.0189821	49.7097	37.82	0.007362	0.328466	0.0224133	70.5918	58.3974	0.005943	0.316479	0.0187785
3801_contig2_gene839	39.6223	86.4668	0.006494	0.500845	0.0129661	61.7461	20.4853	0.00562	0.414936	0.0135443	23.7922	166.09	0.009594	0.377042	0.0254454
3801_contig2_gene840	84.4306	656.204	0.006715	0.396881	0.0169194	854.402	12.1887	0.009979	0.289198	0.0345058	22.1981	444.64	0.011579	0.22714	0.0509774
3801_contig2_gene841	3.7947	82.7274	0.018109	0.538845	0.0336071	16.4761	5.8547	0.008494	0.287531	0.0295412	1.86811	30.8221	0.009618	0.509792	0.0188665
3801_contig2_gene842	61.5803	29.1346	0.030393	0.863595	0.0351936	47.5149	58.1763	0.024916	0.450155	0.0553498	52.2106	39.8214	0.031053	0.34181	0.0908487
3801_contig2_gene843	112.891	36.1025	2.9e-05	0.287609	0.000100831	63.8134	67.5711	0.000587	0.174582	0.00336232	60.3426	51.0795	0.002349	0.280224	0.00838258
3801_contig2_gene844	45.2168	27.1808	4.6e-05	0.458101	0.000100415	31.3105	27.3702	0.003954	0.396169	0.00998059	25.4106	26.2016	0.002809	0.304963	0.00921095
3801_contig2_gene845	77.7775	32.2208	0.007193	0.379258	0.018966	54.5182	51.7371	0.014046	0.22247	0.0631366	30.5155	37.6307	0.006964	0.253845	0.0274341
3801_contig2_gene846	146.637	30.0146	0.006143	0.594358	0.0103355	39.5757	47.0261	0.006987	0.289248	0.0241557	48.366	27.4748	0.00705	0.532724	0.0132339
3801_contig2_gene847	50.6333	21.0924	0.005044	0.492894	0.0102334	26.9473	29.9673	0.007888	0.300417	0.0262568	31.3284	16.3317	0.008195	0.557458	0.0147007
3801_contig2_gene848	32.582	39.0111	0.009096	0.528847	0.0171997	46.2515	16.9572	0.019351	0.210479	0.0919379	17.5374	22.5274	0.035262	0.465397	0.0757676
3801_contig2_gene849	27.056	17.5042	0.00073	0.250728	0.00291152	27.4258	12.4446	0.003893	0.431545	0.00902108	17.7815	12.6758	0.004982	0.280163	0.0177825
3801_contig2_gene850	919.75	76.1934	1.2e-05	0.119394	0.000100508	114.149	300.943	0.00305	0.214528	0.0142173	349.989	135.659	0.01228	0.210742	0.0582703
3801_contig2_gene851	11895.5	1005.88	3e-06	0.028963	0.00010358	651.794	6388.91	1.5e-05	0.145831	0.000102859	6102.33	1066.42	1e-06	3e-06	0.333333
3801_contig2_gene852	24.0019	5.55891	0.009742	0.366221	0.0266014	9.12489	22.9584	0.008983	0.36421	0.0246643	56.7446	4.2378	0.004496	0.350831	0.0128153
3801_contig2_gene853	32.0976	17.8063	0.003461	0.313233	0.0110493	52.0604	13.1196	0.007493	0.333381	0.0224758	18.1506	20.0045	0.004241	0.352411	0.0120342
3801_contig2_gene854	721.874	23.6878	3.5e-05	0.349162	0.00010024	108.623	265.737	0.016601	0.378375	0.0438745	111.291	52.834	0.00845	0.20567	0.0410852
3801_contig2_gene855	52.0875	24.3787	0.004331	0.389444	0.011121	48.7486	20.0232	0.003471	0.400996	0.00865595	13.8402	41.3996	0.002626	0.452041	0.00580921
3801_contig2_gene856	32.6751	15.1491	0.023545	0.369678	0.0636906	49.0905	5.25314	0.030157	0.455082	0.0662672	1.89069	22.143	0.021519	0.659611	0.0326238
3801_contig2_gene857	25.1744	11.2736	0.011937	0.413059	0.028899	22.6687	25.2	0.014308	0.44426	0.0322064	20.6788	13.9543	0.008438	0.417279	0.0202215
3801_contig2_gene858	910.573	29.0602	1.4e-05	0.136114	0.000102855	90.8257	258.561	0.008117	0.264218	0.0307208	372.687	43.293	0.008209	0.291533	0.028158
3801_contig2_gene859	36.0201	56.2998	0.000515	0.369841	0.00139249	75.6394	22.9703	0.004588	0.355611	0.0129017	23.1603	49.9048	0.002055	0.365948	0.00561555
3801_contig2_gene860	21.9879	43.1768	0.009797	0.644918	0.0151911	24.9921	29.3598	0.027958	0.866591	0.032262	18.1544	14.722	0.017133	0.612839	0.0279568
3801_contig2_gene861	19.0615	14.1386	0.011792	0.377438	0.0312422	11.7468	17.1463	0.012269	0.318333	0.0385414	14.9354	43.5155	0.006462	0.300961	0.0214712
3801_contig2_gene862	119.201	23.3665	0.004562	0.213179	0.0213999	521.077	83.1421	0.007582	0.287402	0.0263812	39.1626	74.239	0.016298	0.340883	0.0478111
3801_contig2_gene863	2.9653	1.76298	0.020697	0.517425	0.04	12.9579	0.34022	0.014716	0.241488	0.0609388	0.0436962	2.68793	0.008373	0.542732	0.0154275
3801_contig2_gene865	26.4728	0.866042	0.028519	0.652862	0.043683	0.316131	17.6786	0.025379	0.359321	0.0706304	12.5745	5.45072	0.030453	0.465524	0.0654166
3801_contig2_gene866	11.9375	7.60161	0.008378	0.399489	0.0209718	15.5273	8.71768	0.01618	0.558493	0.0289708	2.91733	17.5766	0.007976	0.527865	0.0151099
3801_contig2_gene867	23.1096	9.58945	0.003168	0.491969	0.00643943	26.8485	12.8339	0.007398	0.360739	0.0205079	12.6828	7.9251	0.006717	0.473919	0.0141733
3801_contig2_gene870	6.46741	8.2597	0.016448	0.598102	0.0275003	7.41305	3.90874	0.020829	0.512807	0.0406176	4.76053	3.86072	0.016055	0.590591	0.0271846
3801_contig2_gene902	40.0198	2.39684	0.015859	0.346766	0.045734	7.88761	17.1346	0.01245	0.364074	0.0341963	13.8207	2.03325	0.0112	0.341712	0.0327761
3801_contig2_gene904	80.3557	52.0536	0.003041	0.716606	0.00424362	28.5224	69.2834	0.011686	0.271487	0.0430444	72.0108	36.6363	0.010542	0.421468	0.0250126
3801_contig2_gene905	3902.05	136.609	0.01444	0.053076	0.272063	277.507	1516.33	0.013519	0.11896	0.113643	1173.72	192.751	0.010267	0.088156	0.116464
3801_contig2_gene906	27.5006	43.2738	0.001383	0.380674	0.00363303	57.5798	12.6264	0.022408	0.535687	0.0418304	15.4587	18.7795	0.012453	0.371074	0.0335593
3801_contig2_gene907	48.9353	70.998	0.00258	0.354154	0.00728497	37.8465	24.3661	0.004111	0.264583	0.0155377	30.6427	48.1484	0.000834	0.356071	0.00234223
3801_contig2_gene908	134.029	246.175	0.009468	0.297426	0.0318331	40.3602	86.396	0.035942	0.366734	0.0980056	168.905	18.6663	0.017712	0.459739	0.0385262
3801_contig2_gene909	0	9.2488	0.001066	0.115303	0.00924521	0.427229	0.315501	0.03873	0.435188	0.088996	0	0	0.015326	0.707388	0.0216656
3801_contig2_gene911	19.5933	41.6566	0.005321	0.201656	0.0263865	51.6813	17.3424	0.00744	0.202711	0.0367025	19.7343	27.4263	0.004639	0.275731	0.0168244
3801_contig2_gene912	20.7044	419.38	0.019496	0.44522	0.0437896	90.2119	10.3918	0.018356	0.357791	0.0513037	22.9793	42.7127	0.013342	0.260686	0.0511803
3801_contig2_gene917	19.9513	54.6564	0.01817	0.366099	0.0496314	103.649	10.2818	0.022489	0.31205	0.0720686	9.32553	32.1096	0.021665	0.328812	0.0658887
3801_contig2_gene918	73.6854	104.135	0.010074	0.257299	0.0391529	93.7579	80.0317	0.005386	0.200711	0.0268346	72.6895	111.314	0.017287	0.389188	0.0444181
3801_contig2_gene919	589.838	86.3208	0.000905	0.065679	0.0137791	122.059	298.165	0.005239	0.107174	0.0488831	289.944	104.632	0.001723	0.069798	0.0246855
3801_contig2_gene920	535.746	264.12	0.004515	0.541607	0.0083363	514.066	467.377	0.002988	0.374175	0.00798557	340.898	234.33	0.006792	0.386746	0.0175619
3801_contig2_gene921	16.5084	13.2718	0.004696	0.255434	0.0183844	34.4795	13.2295	0.011065	0.379043	0.0291919	9.75923	15.348	0.011249	0.225846	0.0498083
3801_contig2_gene922	441.645	91.6014	0.014944	0.304516	0.0490746	95.6463	316.896	0.010744	0.142808	0.0752339	269.644	78.9462	0.015965	0.120288	0.132723
3801_contig2_gene923	50.8015	45.7637	0.000638	0.125014	0.00510343	61.2153	26.6449	0.00064	0.107057	0.00597812	31.1319	45.2123	0.00259	0.134532	0.0192519
3801_contig2_gene925	76.96	64.7552	0.021046	0.491937	0.0427819	59.1591	81.0759	0.017183	0.525597	0.0326923	104.348	26.5639	0.017282	0.492354	0.0351008
3801_contig2_gene926	85.5073	69.2925	0.001457	0.227985	0.00639077	155.347	48.692	0.004141	0.270781	0.0152928	43.5897	66.6202	0.008144	0.243429	0.0334553
3801_contig2_gene927	269.11	50.8086	0.037566	0.309154	0.121512	104.619	163.036	0.008553	0.152753	0.0559924	146.317	58.9999	0.017036	0.21544	0.0790754
3801_contig2_gene928	13.1223	74.5628	0.001485	0.400005	0.00371245	78.7183	19.7379	0.016198	0.364421	0.0444486	13.1996	68.9192	0.005552	0.284009	0.0195487
3801_contig2_gene929	21.1068	18.402	0.023883	0.313317	0.0762263	23.0684	12.4743	0.006777	0.325807	0.0208007	16.8459	8.84419	0.008998	0.339244	0.0265237
3801_contig2_gene930	29.5629	10.9644	0.059119	0.839531	0.0704191	13.9219	9.38967	0.05145	1.35886	0.0378627	10.3464	4.2888	0.03881	1.13089	0.0343181
3801_contig2_gene931	1.82751	5.2897	0.012126	0.237192	0.0511231	15.1586	1.51634	0.028433	0.289355	0.0982634	1.88093	9.62396	0.038396	0.243651	0.157586
3801_contig2_gene932	125.245	80.4801	0.001749	0.179055	0.00976795	152.506	68.1746	0.004056	0.306868	0.0132174	76.1247	40.4939	0.002377	0.208905	0.0113784
3801_contig2_gene933	24.3113	9.46285	0.050971	0.509308	0.100079	14.758	11.0329	0.020081	0.348167	0.0576763	15.5651	4.65652	0.023897	0.334068	0.0715333
3801_contig2_gene934	6.05099	19.5239	0.021659	0.513342	0.0421921	5.01751	2.34112	0.038112	0.267869	0.142279	3.36764	9.42707	0.024149	0.263148	0.0917697
3801_contig2_gene935	17.501	23.0105	0.00155	0.310978	0.00498428	18.7751	8.43055	0.008191	0.257965	0.0317524	10.3522	13.2691	0.009171	0.387136	0.0236893
3801_contig2_gene936	402.784	4.36548	0.015087	0.575881	0.0261981	493.688	4.46572	0.024627	0.356285	0.0691216	21.6257	3.26097	0.015378	0.378179	0.0406633
3801_contig2_gene939	694.394	97.9015	1.2e-05	0.116165	0.000103301	78.871	307.498	0.011184	0.095849	0.116684	392.888	95.8253	0.004276	0.212909	0.0200837
3801_contig2_gene944	22.1242	73.7808	0.009289	0.364202	0.0255051	132.761	15.9726	0.011646	0.157932	0.0737406	16.4579	72.1043	0.009146	0.233376	0.03919
3801_contig2_gene945	196.498	29.1041	1e-05	0.096922	0.000103176	165.021	136.138	0.001009	0.227869	0.00442798	99.192	28.1415	0.00203	0.206949	0.00980918
3801_contig2_gene947	14.9596	28.5242	0.005354	0.320284	0.0167164	60.8444	16.1941	0.014333	0.214891	0.0666989	19.3982	48.6887	0.010712	0.347045	0.0308663
3801_contig2_gene948	1.39918	3.88625	0.019128	0.666426	0.0287024	104.322	0.692636	0.020451	0.354537	0.0576837	0.791107	4.90805	0.032183	0.529199	0.0608146
3801_contig2_gene950	27.243	2.39201	0.059603	0.529603	0.112543	31.5806	17.8926	0.036625	0.615688	0.0594863	9.872	19.7354	0.028821	0.328095	0.0878435
3801_contig2_gene952	6.85743	23.4972	0.011191	0.339737	0.0329402	115.966	1.49543	0.030411	0.68097	0.0446584	0.151502	201.218	0.02488	0.376794	0.0660308
3801_contig2_gene954	65.0981	46.9011	0.010568	0.523054	0.0202044	101.2	53.2758	0.02444	0.33296	0.0734022	26.3442	70.4497	0.019718	0.444155	0.0443944
3801_contig2_gene960	0.586262	49.279	0.002527	0.256465	0.0098532	131.88	0.107511	0.038143	0.239783	0.159073	1.06468	7.31143	0.002137	0.202188	0.0105694
3801_contig2_gene962	1438.14	15.9862	0.021614	0.101615	0.212705	109.188	182.274	0.006338	0.556961	0.0113796	279.299	29.8619	0.009577	0.424184	0.0225775
3801_contig2_gene964	176.215	66.7627	0.026014	0.84746	0.0306964	81.6038	67.511	0.03233	0.774744	0.0417299	217.762	72.9137	0.030475	1.12334	0.027129
3801_contig2_gene965	245.27	154.095	0.002073	0.443355	0.00467571	81.7758	51.0489	0.013787	0.456727	0.0301865	83.0362	109.793	0.003078	0.2798	0.0110007
3801_contig2_gene968	46.7704	74.0481	0.017935	0.439984	0.0407628	62.3096	55.3379	0.016782	0.269387	0.062297	98.6196	38.0916	0.013265	0.370967	0.0357579
3801_contig2_gene969	112.709	51.5454	0.01072	0.638184	0.0167977	140.861	48.2468	0.002826	0.344404	0.00820548	47.9363	48.7186	0.021644	0.269897	0.0801936
3801_contig2_gene970	116.808	16.6607	2.4e-05	0.243358	9.86201e-05	4.72294	50.3496	0.00404	0.498646	0.00810194	55.0192	9.81081	2.7e-05	0.267188	0.000101052
3801_contig2_gene971	5.23236	4.39078	0.024105	0.52873	0.0455904	5.27369	4.27678	0.029387	0.462552	0.0635323	4.32083	6.37141	0.015965	0.460803	0.034646
3801_contig2_gene972	83.1882	7.55015	0.01581	0.761025	0.0207746	8.59598	72.3357	0.006964	0.328771	0.0211819	98.7491	6.47599	0.004982	0.459843	0.0108341
3801_contig2_gene973	11.6316	7.72196	0.019892	0.472937	0.0420606	19.0753	15.1162	0.027103	0.851817	0.0318179	16.0593	11.9932	0.030462	0.675539	0.0450929
3801_contig2_gene974	14.1911	3.78862	0.003444	0.593187	0.00580593	3.8253	8.62402	0.036694	0.38133	0.0962264	33.3791	8.79204	0.013539	0.436735	0.0310005
3801_contig2_gene975	184.085	115.068	0.004328	0.232653	0.0186028	104.355	92.622	0.005092	0.214327	0.0237581	54.6336	94.8911	0.008105	0.112635	0.0719581
3801_contig2_gene976	18.497	65.3284	0.019243	0.473206	0.0406652	78.0087	17.1767	0.015458	0.332641	0.0464705	10.9513	33.9121	0.023892	0.490637	0.0486959
3801_contig2_gene978	35.2876	62.1932	0.003671	0.232552	0.0157857	34.8179	14.0878	0.00836	0.189402	0.0441389	12.5794	15.5404	0.004809	0.219722	0.0218867
3801_contig2_gene981	23.6577	38.4317	0.034435	0.541468	0.0635956	72.8063	159.235	0.022943	0.529955	0.0432924	93.7073	38.5618	0.033053	0.618728	0.0534209
3801_contig2_gene982	1.11501	46.4502	0.002737	0.492677	0.00555536	21.5169	40.5719	0.006657	0.479152	0.0138933	27.3341	57.1526	0.004613	0.423961	0.0108807
3801_contig2_gene985	37.0085	40.8915	0.002416	0.181962	0.0132775	202.425	46.519	0.004184	0.199805	0.0209404	73.1232	39.528	0.010892	0.215881	0.0504537
3801_contig2_gene986	13.0747	40.6156	0.015294	0.273369	0.0559464	13.1839	7.56828	0.013793	0.21878	0.0630451	9.82805	14.6682	0.022398	0.311901	0.0718112
3801_contig2_gene987	40.3567	17.4358	0.01267	0.43697	0.0289951	42.0175	14.3526	0.00845	0.251877	0.0335481	20.7442	11.2673	0.018334	0.322346	0.0568768
3801_contig2_gene988	30.0951	21.4643	0.010642	0.613379	0.0173498	15.0431	23.1523	0.020847	0.550791	0.0378492	29.6957	15.4155	0.011003	0.543594	0.0202412
3801_contig2_gene989	164.175	54.0892	1.8e-05	0.180894	9.95058e-05	95.2043	69.1851	1.5e-05	0.151091	9.92779e-05	93.8242	54.6619	1.9e-05	0.192251	9.88291e-05
3801_contig2_gene990	180.906	66.5968	0.008192	0.506265	0.0161812	109.085	99.3057	0.004787	0.310528	0.0154157	233.278	31.8037	0.00836	0.324902	0.0257308
3801_contig2_gene992	12.0524	37.6219	0.05189	0.419919	0.123571	18.5943	10.2563	0.039656	0.26049	0.152236	15.9291	9.66459	0.03929	0.507703	0.0773878
3801_contig2_gene993	39.0033	10.4363	0.006277	0.310631	0.0202073	22.3169	6.67571	0.016575	0.238179	0.0695905	5.24876	8.25677	0.012055	0.532798	0.0226258
3801_contig2_gene994	349.784	105.542	0.005989	0.298073	0.0200924	112.449	228.305	0.007836	0.225571	0.0347385	177.532	99.8979	0.00432	0.359752	0.0120083
3801_contig2_gene996	19.2701	52.6951	0.006408	0.259542	0.0246896	177.474	13.5147	0.028747	0.265176	0.108407	19.4715	39.2748	0.021552	0.229732	0.0938137
3801_contig2_gene999	52.5643	17.398	0.016916	0.367828	0.0459889	47.0196	30.5932	0.012296	0.280107	0.0438975	17.7206	18.6837	0.024898	0.352983	0.070536
3801_contig21_gene4604	14.7428	13.6433	0.008034	0.432505	0.0185755	24.4759	11.2566	0.020204	0.519816	0.0388676	13.0842	9.73881	0.012133	0.46857	0.0258937
3801_contig21_gene4605	454.245	181.551	5e-06	0.05145	9.71817e-05	228.515	273.078	7e-06	0.066857	0.000104701	267.344	273.006	4e-06	0.043317	9.23425e-05
3801_contig21_gene4606	775.176	147.161	0.016613	0.378502	0.0438914	192.737	250.065	0.002378	0.244875	0.00971108	344.638	100.138	0.002343	0.202534	0.0115684
3801_contig21_gene4607	19.8437	26.5989	0.002401	0.305942	0.00784789	32.6559	12.2822	0.00843	0.282542	0.0298363	9.27945	76.2975	0.005263	0.339806	0.0154882
3801_contig21_gene4608	42.3848	26.4559	0.020296	0.297048	0.0683257	160.401	21.2158	0.014286	0.367021	0.0389242	7.07228	90.1762	0.05057	0.358598	0.141021
3801_contig21_gene4609	130.851	1.97613	1e-05	0.097418	0.00010265	12.9592	63.029	0.005053	0.437705	0.0115443	38.8716	9.10944	0.001672	0.317559	0.00526516
3801_contig21_gene4627	35.37	32.1196	0.013921	0.465165	0.029927	20.7367	26.1561	0.019933	0.258205	0.0771984	29.6068	21.8431	0.015087	0.494441	0.0305132
3801_contig21_gene4628	19.7895	38.5572	0.0118	0.333797	0.0353508	43.2476	10.105	0.015457	0.379742	0.040704	13.9114	37.6365	0.007669	0.425034	0.0180433
3801_contig21_gene4629	104.466	105.5	0.009966	0.378468	0.0263325	47.3129	56.5244	0.032677	0.544876	0.0599714	75.6597	40.8461	0.01026	0.416589	0.0246286
3801_contig21_gene4630	2.21283	44.2239	0.036241	0.683855	0.0529952	24.4948	4.16482	0.044821	0.673247	0.0665744	5.43026	26.4759	0.009935	0.349427	0.0284323
3801_contig21_gene4631	7.06719	32.3683	0.008725	0.271933	0.0320851	156.513	8.10571	0.010466	0.309172	0.0338517	4.61633	84.0926	0.014298	0.315183	0.0453641
3801_contig21_gene4632	118.2	7.76533	2.5e-05	0.249482	0.000100208	7.79359	215.413	0.008552	0.068446	0.124945	116.84	28.2168	0.002866	0.280478	0.0102183
3801_contig21_gene4635	33.0913	28.9054	0.007982	0.512039	0.0155887	60.1106	13.6447	0.010932	0.481257	0.0227155	17.3851	27.7118	0.009905	0.368591	0.0268726
3801_contig21_gene4636	306.07	19.3136	0.004273	0.467411	0.00914185	23.264	183.037	0.010014	0.531895	0.018827	204.063	17.9006	4.4e-05	0.440388	9.99119e-05
3801_contig21_gene4637	37.6344	35.1631	0.00489	0.452671	0.0108025	70.9938	24.399	0.016736	0.577131	0.0289986	28.1047	25.5161	0.009835	0.404138	0.0243357
3801_contig21_gene4638	36.1803	21.0748	0.010474	0.28681	0.0365189	38.5602	21.2104	0.012112	0.366947	0.0330075	20.1873	34.1641	0.008602	0.267741	0.0321281
3801_contig21_gene4639	16.8506	0.769545	0.012411	0.17394	0.0713522	0.266117	5.42165	0.013279	0.129804	0.1023	6.21244	1.40607	0.016933	0.201834	0.0838957
3801_contig21_gene4642	20.8161	22.8541	0.005055	0.193212	0.026163	52.8135	10.3839	0.017367	0.14653	0.118522	7.17701	33.3958	0.015092	0.192075	0.0785735
3801_contig21_gene4643	164.038	30.9207	0.016874	0.335947	0.0502282	65.9614	156.788	0.017665	0.405436	0.0435704	189.971	34.021	0.016212	0.424497	0.0381911
3801_contig21_gene4644	125.263	50.4744	0.019304	0.662165	0.0291529	91.7631	75.8849	0.002131	0.695246	0.0030651	140.898	35.4441	0.011675	0.361866	0.0322633
3801_contig21_gene4645	63.1872	38.636	0.001449	0.192103	0.00754283	59.6178	40.9336	0.004247	0.125801	0.0337597	26.7204	71.0279	0.05608	0.312019	0.179733
3801_contig21_gene4646	27.9219	8.30314	0.013105	0.63117	0.020763	11.6678	16.9148	0.012525	0.675874	0.0185316	15.2446	5.05204	0.005389	0.553481	0.00973656
3801_contig21_gene4649	20.5248	0.702121	0.015356	0.59359	0.0258697	0.236656	5.60534	0.026862	0.603081	0.0445413	8.5749	0.585002	0.023735	0.466982	0.0508264
3801_contig21_gene4650	11.5141	15.4221	0.028256	0.661076	0.0427424	13.852	4.755	0.029179	0.819381	0.035611	6.33418	15.0911	0.024144	0.545119	0.0442912
3801_contig22_gene3108	54.9466	33.2327	0.017294	0.465486	0.0371526	85.9116	34.0728	0.012456	0.354218	0.0351648	34.1261	53.7236	0.012573	0.444521	0.0282844
3801_contig22_gene3109	53.4883	83.5903	0.016492	0.59921	0.0275229	52.6712	26.7581	0.017466	0.531036	0.0328904	9.88765	70.1669	0.025473	0.455064	0.0559767
3801_contig22_gene3110	57.8714	17.1383	3.2e-05	0.315181	0.000101529	32.0138	39.9428	0.003454	0.216902	0.0159242	38.3796	29.7833	0.002569	0.239213	0.0107394
3801_contig22_gene3111	30.3331	3.40915	0.026013	0.501018	0.0519203	23.8519	13.8711	0.038007	0.291809	0.130246	4.5154	16.129	0.028175	0.313768	0.0897956
3801_contig22_gene3112	22.7369	4.54944	0.012547	0.378989	0.0331065	57.7962	17.2887	0.00896	0.50694	0.0176747	18.5736	8.43767	0.015655	0.490386	0.0319238
3801_contig22_gene3113	214.721	78.5652	2.6e-05	0.259187	0.000100314	105.186	165.584	0.000926	0.122242	0.00757514	165.083	57.8929	0.000938	0.21942	0.00427491
3801_contig22_gene3114	197.412	6.16027	0.008269	0.553251	0.0149462	8.17555	77.0071	0.014202	0.225017	0.0631152	68.7559	6.26867	0.004006	0.475367	0.00842717
3801_contig22_gene3115	92.3153	20.729	0.005508	0.334278	0.0164773	71.0935	57.7513	0.005437	0.256086	0.0212311	44.6082	27.7567	0.004782	0.277185	0.017252
[truncated: 2,200 more rows]

## Sheet: dNdS vs EXP T.O
Supplementary Data 2: evolutionary rates and expression levels for two-copy homeologs in T. ovoides
	T. inkin					T. ovoides subgenome A					T. ovoides subgenome B
T. asahii Gene Name	Log-Phase FPKM	Stationary-Phase FPKM	dN	dS	dN/dS	Log-Phase FPKM	Stationary-Phase FPKM	dN	dS	dN/dS	Log-Phase FPKM	Stationary-Phase FPKM	dN	dS	dN/dS
3801_contig0_gene5365	0.427931	0.184391	0.015455	0.174057	0.0887928	0.140548	8.04577	0.014008	0.250131	0.0560027	0	7.14277	0.027673	0.720676	0.0383987
3801_contig0_gene5376	6.81502	5.72724	0.009343	0.219231	0.0426171	1.57664	0.135569	0.009237	0.264594	0.0349101	20.6935	0.873027	0.041028	1.77323	0.0231374
3801_contig0_gene5384	38.6344	15.9302	0.016221	0.379866	0.0427019	44.1321	48.1859	0.00679	7e-06	970	6.0632	47.16	0.017563	1.00898	0.0174066
3801_contig0_gene5386	30.249	0.867714	0.079879	0.456518	0.174974	20.1961	0.213759	0.076588	0.555482	0.137877	0.20073	1.91991	0.098857	1.24798	0.0792133
3801_contig0_gene5387	8.7107	0.508373	0.010516	0.315405	0.0333413	179.885	0.685238	0.006243	0.183387	0.0340428	0.0941965	2.20335	0.035283	1.26983	0.0277857
3801_contig0_gene5390	18.911	78.2175	0.04224	0.112447	0.375644	24.6884	17.0922	0.050206	0.336851	0.149045	0.42608	225.816	0.139985	0.636688	0.219864
3801_contig0_gene5391	81.721	39.0999	0.00977	0.272088	0.0359075	129.37	48.6098	0.005581	0.13629	0.0409494	44.5263	58.5714	0.019816	0.615811	0.0321787
3801_contig0_gene5392	3365.55	246.452	0.00985	0.056536	0.174225	609.669	2105.61	1.2e-05	0.124591	9.63151e-05	1689.44	309.758	0.033309	0.14842	0.224424
3801_contig0_gene5393	159.073	119.498	0.006843	0.381232	0.0179497	128.653	93.2515	0.014706	0.218871	0.0671903	22.4466	129.445	0.022002	1.30569	0.0168508
3801_contig0_gene5394	2.15087	3.87928	0.022438	0.256831	0.0873648	0.404469	10.7013	0.010749	0.507729	0.0211707	2.79947	2.80935	0.042247	1.85418	0.0227848
3801_contig0_gene5395	348.472	31.5464	0.017522	0.122418	0.143133	36.2217	129.8	0.027348	0.368865	0.0741409	92.3481	42.1654	0.042425	1.0898	0.038929
3801_contig0_gene5406	35.9484	39.2201	0.016886	0.396779	0.0425577	36.784	51.3692	0.019453	0.226199	0.0859995	13.4789	43.8766	0.05246	1.21584	0.0431472
3801_contig0_gene5409	299.895	191.461	0.023237	0.595647	0.0390114	334.625	587.742	0.03431	0.171029	0.200609	137.673	288.503	0.008341	0.307544	0.0271213
3801_contig0_gene5412	68.3396	35.6347	0.01721	0.284274	0.0605402	145.336	153.959	0.006181	0.100569	0.0614603	54.2998	48.4919	0.019632	0.324432	0.0605119
3801_contig0_gene5414	46.9952	27.7412	0.018158	0.324325	0.0559871	176.774	17.759	0.009788	0.149801	0.06534	16.2366	37.887	0.016539	0.691286	0.023925
3801_contig0_gene5416	197.691	79.1415	0.007139	0.107897	0.066165	95.1038	48.0223	0.008289	0.408784	0.0202772	48.1715	62.2231	0.008975	0.668706	0.0134214
3801_contig0_gene5419	0.0465603	16.4895	0.008835	0.249996	0.0353406	1.23879	0.051806	0.015522	0.675548	0.0229769	0.646946	0.589159	0.041532	1.00365	0.0413811
3801_contig0_gene5420	0.22124	3.95305	0.024608	0.276669	0.0889438	4.21638	0.449852	0.01516	0.283871	0.0534045	1.66941	1.5457	0.027945	0.94967	0.029426
3801_contig0_gene5428	50.9407	24.1535	0.025948	0.348765	0.0743997	42.7674	250.222	0.028041	0.459028	0.0610878	39.8058	87.0298	0.024379	0.595444	0.0409426
3801_contig0_gene5429	50.3069	10.1948	0.027112	0.216905	0.124995	55.816	16.4075	0.038753	0.310296	0.12489	16.1496	11.9948	0.056902	0.921609	0.061742
3801_contig0_gene5430	16.973	21.0962	0.009239	0.308731	0.0299257	69.3419	48.4246	0.010848	0.256989	0.0422119	20.3915	25.8318	0.011644	0.926464	0.0125682
3801_contig0_gene5431	1.41018	1.47992	0.041295	0.463567	0.089081	3.67161	6.17265	0.044665	0.272159	0.164114	1.06912	2.78961	0.093204	0.904268	0.103071
3801_contig0_gene5435	121.331	34.3054	0.019935	0.253614	0.0786037	10.2216	6.25154	0.024693	0.452573	0.0545614	4.72169	33.2655	0.069248	0.753558	0.0918947
3801_contig0_gene5436	744.905	124.686	0.020755	0.423602	0.0489965	145.105	156.24	0.007274	0.179167	0.040599	65.7378	117.37	0.021911	0.863384	0.025378
3801_contig0_gene5437	150.86	55.5643	0.007376	0.218485	0.0337598	303.483	74.5303	0.01073	0.250627	0.0428126	62.7757	50.0103	0.048607	0.580289	0.0837634
3801_contig0_gene5438	31.5733	23.4484	0.019261	0.432455	0.0445387	35.0693	190.399	0.023075	0.218586	0.105565	22.5072	49.7138	0.046288	1.11789	0.0414066
3801_contig0_gene5440	49.644	22.2972	0.017273	0.494506	0.0349298	31.0099	37.9988	0.018884	0.331184	0.0570197	56.2127	22.6933	0.026606	0.591618	0.0449716
3801_contig0_gene5441	150.435	127.808	0.011234	0.489339	0.0229575	203.907	26.9959	0.021085	0.218547	0.0964781	40.1685	91.1073	0.043251	0.441461	0.0979724
3801_contig0_gene5443	12.0166	23.9588	0.009133	0.292395	0.0312351	28.6859	43.3575	0.010375	0.453519	0.0228767	54.6536	21.6932	0.017988	0.632764	0.0284277
3801_contig0_gene5444	29.9606	25.6777	0.004567	0.234917	0.0194409	23.8095	23.3403	0.009396	0.379797	0.0247395	33.7946	28.7435	0.020609	0.6393	0.0322368
3801_contig0_gene5445	82.7399	36.0097	0.005371	0.30724	0.0174814	7.70292	45.7846	0.013106	0.365018	0.0359051	23.5977	28.483	0.007947	0.560912	0.014168
3801_contig0_gene5446	3.93359	15.1167	0.008871	0.168139	0.0527599	11.2648	2.605	0.01013	0.596817	0.0169734	5.74194	164.651	0.032157	1.87667	0.0171351
3801_contig0_gene5447	39.0417	33.7291	0.001789	0.410771	0.00435522	20.5953	133.22	0.008368	0.379912	0.0220262	50.4784	50.5109	0.013655	0.387884	0.0352038
3801_contig0_gene5448	197.855	29.4752	0.006092	0.190127	0.0320417	42.7475	124.658	0.008245	0.415386	0.019849	85.5086	64.6887	0.013148	0.482761	0.027235
3801_contig0_gene5449	35.9076	17.6192	0.010915	0.524371	0.0208154	27.1038	61.3062	0.00712	0.399077	0.0178412	34.1219	29.4049	0.016782	0.370803	0.0452585
3801_contig0_gene5450	258.215	57.9421	0.018619	0.385783	0.0482629	280.04	207.767	0.016045	0.361178	0.0444241	110.576	115.593	0.026464	0.455153	0.0581431
3801_contig0_gene5459	225.455	38.7921	0.005067	0.300401	0.0168675	447.64	32.106	0.012078	0.293652	0.0411303	74.5478	59.5328	0.011128	0.65741	0.016927
3801_contig0_gene5460	83.1547	31.4045	0.01025	0.45026	0.0227646	58.1648	73.8674	0.024845	1.01311	0.0245235	55.3629	33.7124	0.009919	0.545122	0.0181959
3801_contig0_gene5465	57.4895	27.4234	0.010652	0.471659	0.0225841	127.578	8.36609	0.038284	0.803528	0.0476449	13.2135	13.1623	0.040937	0.890676	0.0459617
3801_contig0_gene5468	4209.46	859.931	0.008279	0.449839	0.0184044	842.292	375.035	0.036436	0.367953	0.0990235	389.132	879.523	0.079273	0.609027	0.130163
3801_contig0_gene5474	380.193	46.314	0.00891	9e-06	990	620.908	7.08105	0.025822	0.445353	0.057981	8.02435	8.07329	0.022008	0.957339	0.0229887
3801_contig0_gene5476	115.125	151.857	0.028773	0.482519	0.0596308	267.924	35.1276	0.021341	0.39196	0.0544469	56.4785	105.764	0.023965	0.864232	0.0277298
3801_contig0_gene5478	115.761	298.672	0.091384	0.418293	0.218469	21.9683	288.792	0.024314	0.205264	0.118452	1.42243	721.229	0.091337	1.36975	0.0666816
3801_contig0_gene5479	14.0803	5.27563	0.007772	0.262141	0.0296482	25.6353	5.38774	0.012822	0.330217	0.038829	3.03671	7.91915	0.026261	0.802993	0.0327039
3801_contig0_gene5480	26.205	9.48301	0.008374	0.313749	0.0266901	49.8079	9.19941	0.008035	0.255895	0.0313996	5.79665	13.4195	0.017971	0.560225	0.0320782
3801_contig0_gene5481	52.5376	23.3734	0.015655	0.423574	0.0369593	48.7266	99.6071	0.005465	0.215111	0.0254055	33.5776	47.3805	0.019648	0.789373	0.0248906
3801_contig0_gene5482	260.209	41.6845	0.016355	0.351562	0.046521	20.7775	32.4029	0.026186	0.659864	0.0396839	17.7785	13.021	0.028206	1.10452	0.025537
3801_contig0_gene5483	95.2086	224.82	0.031224	0.301121	0.103693	1115.78	139.479	0.011762	0.3626	0.0324379	149.029	331.748	0.049123	1.33441	0.0368125
3801_contig0_gene5486	1.41846	3.69381	0.060441	0.739867	0.0816917	3.92729	1.39249	0.079594	0.606322	0.131273	2.22901	3.10989	0.108021	1.57778	0.0684639
3801_contig0_gene5489	66.5245	20.474	0.013753	0.332208	0.0413988	28.7516	32.1099	0.007622	0.422759	0.0180292	35.3177	17.2904	0.025288	1.08287	0.0233528
3801_contig0_gene5493	325.388	72.9846	0.003376	0.356122	0.0094799	173.832	111.85	0.003325	0.335524	0.00990987	160.812	37.2672	0.008218	0.642374	0.0127932
3801_contig0_gene5494	73.8507	19.0437	0.025687	0.279732	0.0918272	67.2839	13.3048	0.049294	0.784151	0.0628629	19.2468	12.0855	0.021685	0.202917	0.106866
3801_contig0_gene5495	12.2118	50.1611	0.0198	0.305237	0.0648676	12.8765	16.7426	0.014431	0.389434	0.0370563	10.8219	24.4235	0.033466	0.411682	0.0812909
3801_contig0_gene5498	10.9896	7.26771	0.014505	0.284152	0.0510466	26.3304	2.92728	0.020724	0.331206	0.0625713	3.40092	7.53165	0.01676	0.72942	0.0229772
3801_contig0_gene5499	0.56365	12.1404	0.017565	0.409169	0.0429285	0.0394286	6.72503	0.011306	0.239922	0.0471236	2.80545	9.05906	0.013671	0.693538	0.019712
3801_contig0_gene5500	0.753674	37.4201	0.001714	0.147992	0.0115817	0.344214	4.22674	0.006811	0.386776	0.0176097	6.04575	13.4544	0.013357	1.07847	0.0123851
3801_contig0_gene5503	14.63	23.5177	0.006318	0.367836	0.0171761	19.35	29.2081	0.008105	0.517886	0.0156502	25.5725	18.7179	0.013446	0.912144	0.0147411
3801_contig0_gene5504	55.01	23.0639	0.002772	0.179743	0.015422	51.8744	57.6529	0.000692	0.421529	0.00164164	40.7477	31.9999	0.004261	0.505375	0.00843136
3801_contig0_gene5505	86.3456	87.9284	0.00903	0.245244	0.0368205	152.576	226.845	0.005332	0.290996	0.0183233	224.708	106.383	0.014996	0.325815	0.0460261
3801_contig0_gene5506	13.1488	32.914	0.037748	0.160788	0.234769	1.60193	3.05209	0.030403	0.439997	0.0690982	38.5708	3.63485	0.091548	0.442715	0.206788
3801_contig0_gene5527	4.06211	16.8135	0.015353	0.384931	0.0398851	7.87635	2.02538	0.018158	0.601951	0.0301652	7.09046	14.039	0.07038	0.481981	0.146022
3801_contig0_gene5528	6.03446	20.7067	0.006506	0.590486	0.011018	19.6126	4.60756	0.008353	0.457469	0.0182592	2.21175	1.50563	0.02264	0.845747	0.0267692
3801_contig0_gene5532	283.128	84.1226	0.013309	0.285711	0.046582	482.527	129.109	0.003074	0.642485	0.00478455	169.213	74.1704	0.015753	0.627209	0.025116
3801_contig0_gene5533	44.9657	63.9833	0.003509	0.193179	0.0181645	81.6767	86.1955	0.009186	0.392614	0.023397	118.629	43.0234	0.01262	0.417782	0.0302071
3801_contig0_gene5534	77.8386	21.5564	0.250274	1.00448	0.249159	103.554	18.4212	0.05602	1.27091	0.0440786	8.71776	24.7447	0.060046	0.428147	0.140246
3801_contig0_gene5538	76.0672	29.3404	0.024026	0.345053	0.0696299	51.0455	25.8942	0.01825	0.329832	0.0553312	35.6399	29.3954	0.036214	1.26338	0.0286645
3801_contig0_gene5540	15.7895	43.0606	0.016301	0.412839	0.0394851	23.8574	24.5937	0.042344	0.510837	0.0828914	31.472	17.4491	0.034544	0.735381	0.0469743
3801_contig0_gene5543	45.9115	35.2466	0.032157	0.268994	0.119545	69.5619	37.0241	0.01761	0.442819	0.0397679	73.4716	17.1664	0.040991	0.92658	0.044239
3801_contig0_gene5544	179.847	72.6165	0.000553	0.451585	0.00122458	178.541	386.683	0.005548	0.200154	0.0277187	324.516	93.4957	0.003908	0.407055	0.00960067
3801_contig0_gene5547	73.2654	17.0432	0.00137	0.293551	0.00466699	66.6209	10.8085	0.006001	0.513035	0.0116971	12.3171	13.1393	0.009023	0.571771	0.0157808
3801_contig0_gene5548	441.763	13.1459	0.003942	0.275534	0.0143068	181.408	27.8984	0.022454	0.742056	0.0302592	26.7908	36.7968	0.008562	0.359312	0.0238289
3801_contig0_gene5552	82.7934	50.4051	0.05288	0.331597	0.159471	275.651	101.762	0.010544	0.253641	0.0415706	105.555	53.5761	0.099151	0.99231	0.0999194
3801_contig0_gene5556	19.3085	23.4127	0.002537	0.34245	0.00740838	10.6155	16.1673	0.004583	0.466457	0.00982513	19.8179	15.87	0.01133	0.757972	0.0149478
3801_contig0_gene5557	1062.55	272.83	0.007326	0.235584	0.0310972	699.094	287.816	0.010636	0.377481	0.0281763	153.186	464.326	0.023737	0.343998	0.0690033
3801_contig0_gene5559	78.9271	58.5799	0.00175	0.466511	0.00375125	62.0144	580.218	3.2e-05	0.318311	0.000100531	989.669	73.8449	2.5e-05	0.249685	0.000100126
3801_contig0_gene5561	283.214	650.243	0.016193	0.290206	0.0557983	529.956	81.2681	0.031246	0.401401	0.0778424	79.2131	896.891	0.039837	0.530489	0.0750949
3801_contig0_gene5563	827.642	169.933	0.005938	0.462996	0.0128252	1051.18	123.65	0.011839	0.735164	0.0161039	136.863	201.203	0.012939	0.260368	0.049695
3801_contig0_gene5564	394.624	122.006	0.002522	0.258019	0.00977447	166.81	709.976	1.6e-05	0.16063	9.96078e-05	621.94	113.286	0.006583	0.175814	0.037443
3801_contig0_gene5566	61.2752	42.4876	0.008656	0.329743	0.0262507	31.2832	4.55694	0.011095	0.523259	0.0212036	13.4816	28.6229	0.021411	0.787835	0.027177
3801_contig0_gene5568	63.0151	48.5815	0.029559	0.362653	0.0815077	68.8744	142.539	0.032404	0.36661	0.0883882	107.271	49.456	0.039215	0.784025	0.0500175
3801_contig0_gene5569	29.6649	10.0059	0.053297	0.379294	0.140516	17.0165	10.4137	0.046361	0.320568	0.144621	8.84771	13.4856	0.129302	1.81759	0.0711393
3801_contig0_gene5572	78.3109	31.1053	0.032207	0.413012	0.0779808	81.3083	13.2216	0.043872	0.165464	0.265145	11.812	68.6308	0.098792	1.46712	0.0673372
3801_contig0_gene5573	63.3698	21.6675	0.008626	0.372997	0.0231262	47.3441	22.7695	0.008514	0.237573	0.0358374	25.7232	14.0641	0.012796	0.00013	98.4308
3801_contig0_gene5574	228.262	78.7486	0.020041	0.424155	0.0472492	188.96	181.259	0.012156	0.414115	0.0293542	74.5064	114.231	0.054373	1.18698	0.045808
3801_contig0_gene5578	15.2829	9.68763	0.006019	0.32362	0.018599	14.7058	7.22106	0.051842	1.33449	0.0388477	7.07357	12.44	0.01704	0.389938	0.0436993
3801_contig0_gene5579	12.2792	11.6617	0.013366	0.3414	0.0391506	4.53766	3.33227	0.010029	0.720926	0.0139113	10.9323	9.99355	0.014325	0.287589	0.0498107
3801_contig0_gene5582	57.8036	19.028	0.015507	0.369973	0.0419139	56.8406	38.5204	0.004892	0.261136	0.0187335	18.2327	27.2828	0.017853	0.874279	0.0204203
3801_contig0_gene5584	189.898	99.235	0.013123	0.188608	0.0695782	175.426	566.553	0.017044	0.181096	0.0941158	396.763	121.19	0.021435	0.670334	0.0319766
3801_contig0_gene5586	171.226	18.165	0.013239	1.3e-05	1018.38	42.8985	145.437	0.032137	0.814344	0.0394637	208.37	18.4701	0.042415	0.431053	0.0983986
3801_contig0_gene5588	0.112727	0.687731	0.055287	0.632933	0.0873505	0.534057	6.51399	0.056211	0.333884	0.168355	2.0984	6.37142	0.106672	1.17067	0.0911207
3801_contig0_gene5590	12.916	2.80879	0.019202	0.45576	0.0421318	902.856	3.62542	0.02992	0.471076	0.0635142	7.11877	17.6984	0.06985	0.699151	0.0999069
3801_contig0_gene5594	167.22	53.4775	0.006686	0.410672	0.0162806	80.187	36.9802	0.017123	0.326532	0.052439	8.22452	98.3085	0.038168	1.45077	0.0263088
3801_contig0_gene5595	147.47	19.011	0.017835	0.340742	0.0523417	171.656	46.7509	0.024724	0.192661	0.128329	35.4645	25.9502	0.026461	0.866644	0.0305327
3801_contig0_gene5596	8.00831	1.92075	0.01589	0.492411	0.0322698	4.11027	13.0795	0.01479	0.318955	0.0463702	1.44327	22.6214	0.021268	0.000203	104.768
3801_contig0_gene5599	28.4553	4.54406	0.040796	0.3606	0.113134	5.48155	35.0509	0.015488	0.519198	0.0298306	6.41715	34.2246	0.029266	0.67988	0.0430458
3801_contig0_gene5600	0.0708039	0.327273	0.032368	0.481867	0.0671721	0.0911466	0.15996	0.018103	0.301259	0.0600912	0.289218	0.264004	0.046933	0.836636	0.0560973
3801_contig0_gene5601	1731.21	817.203	2e-06	0.020117	9.94184e-05	876.239	3673.91	2.4e-05	0.239938	0.000100026	4159.6	680.713	0.003844	0.048884	0.0786351
3801_contig0_gene5604	86.2817	54.584	4.8e-05	0.47643	0.000100749	33.9755	257.108	0.001677	0.075485	0.0222163	96.4015	61.8899	0.009918	0.971892	0.0102048
3801_contig0_gene5605	92.9018	43.8989	0.017856	0.347679	0.0513577	52.5036	13.2558	0.003243	0.65327	0.00496426	27.2115	33.0061	0.006523	0.18314	0.0356176
3801_contig0_gene5606	5881.88	228.367	0.019354	0.544497	0.0355447	675.916	537.372	0.03426	0.799074	0.0428746	357.641	74.2786	0.052044	0.87296	0.0596179
3801_contig0_gene5607	46.8117	30.1357	0.004526	0.295075	0.0153385	43.7385	51.6313	0.005908	0.479235	0.012328	55.1856	22.4057	0.007057	0.443632	0.0159073
3801_contig0_gene5608	91.882	62.8963	0.004049	0.234565	0.0172617	56.1898	65.7143	0.010202	0.697402	0.0146286	73.9135	34.73	0.011126	1.0701	0.0103971
3801_contig0_gene5609	224.526	58.6535	0.041196	0.3041	0.135469	57.9008	74.0315	0.002116	0.552651	0.00382882	143.674	44.5191	0.003906	0.488014	0.00800387
3801_contig0_gene5610	65.1028	25.3682	0.007938	0.423866	0.0187276	60.188	41.0567	0.006909	0.452336	0.015274	74.5822	19.8725	0.010211	0.392657	0.0260049
3801_contig0_gene5614	73.218	57.3384	0.017285	0.378556	0.0456604	167.886	158.729	0.020113	0.198525	0.101312	123.132	47.8818	0.039069	0.462459	0.084481
3801_contig0_gene5616	1774.42	683.658	0.003592	0.034054	0.10548	305.337	3039.28	0.007695	0.213022	0.036123	2158.22	693.709	0.011591	0.079327	0.146117
3801_contig0_gene5618	23.8626	27.027	0.004242	0.189864	0.0223423	37.2081	14.9471	0.007306	0.293784	0.0248686	11.1633	21.3678	0.012069	0.513669	0.0234957
3801_contig0_gene5620	26.2625	20.9043	0.030749	0.247077	0.124451	45.7476	6.62015	0.063828	0.74566	0.0855993	9.65022	14.7176	0.030918	0.389569	0.0793646
3801_contig0_gene5624	16.2234	6.19868	0.009253	0.363888	0.0254282	36.0453	3.97019	0.009025	0.479805	0.0188097	4.93126	6.34	0.016878	0.442939	0.0381046
3801_contig0_gene5627	11.4639	25.3912	0.004252	0.554821	0.00766373	18.9225	18.8574	0.002245	0.466512	0.00481231	29.439	19.0968	0.004059	0.2811	0.0144397
3801_contig0_gene5636	31.5863	20.8009	0.015943	0.439535	0.0362724	5.90552	4.15775	0.00979	0.337445	0.0290121	22.1038	3.93797	0.0468	1.24019	0.0377362
3801_contig0_gene5637	65.9657	20.0112	0.021954	0.406217	0.054045	19.7229	5.90592	0.077871	1.74274	0.0446831	21.8578	7.33121	0.03622	0.355485	0.101889
3801_contig0_gene5638	16.3692	10.5161	0.027559	0.275387	0.100074	13.1324	5.02777	0.022046	0.543723	0.0405464	5.04728	14.8666	0.052798	1.66	0.031806
3801_contig0_gene5639	67.4747	31.4882	0.003925	0.22161	0.0177113	76.916	35.8292	0.008758	0.349133	0.025085	40.5134	29.7244	0.007404	0.599085	0.0123588
3801_contig0_gene5640	3.54309	22.217	0.044609	0.478772	0.0931738	2.50871	3.09618	0.036438	0.528425	0.0689559	24.5445	9.13052	0.101696	1.26085	0.080657
3801_contig0_gene5642	317.666	220.252	0.003222	0.189538	0.0169992	477.871	325.404	0.005625	0.275129	0.020445	620.43	118.781	0.005879	0.223775	0.0262719
3801_contig0_gene5648	15.5686	33.2844	0.025624	0.736324	0.0347999	45.7676	95.1576	0.042115	1.26417	0.0333143	119.454	32.036	0.138948	1.3595	0.102205
3801_contig0_gene5649	43.6861	8.49395	0.026775	0.349926	0.0765162	593.867	0.561112	0.021488	0.430002	0.0499719	0.676088	7.86896	0.037987	0.475215	0.0799364
3801_contig0_gene5650	83.8188	56.4465	0.014755	0.198442	0.0743542	222.3	6.67552	0.022424	0.50125	0.0447362	40.9926	21.9683	0.030288	0.630438	0.0480428
3801_contig0_gene5651	180.663	45.8254	0.011761	0.281356	0.0418011	138.191	63.0639	0.028714	0.359393	0.0798958	100.718	39.2143	0.039133	0.406316	0.0963117
3801_contig0_gene5653	63.8591	54.3063	0.005726	0.240417	0.023817	154.695	52.7682	0.007014	0.494537	0.014183	69.2732	35.5281	0.015103	0.698828	0.0216119
3801_contig0_gene5654	12.2046	10.3502	0.044365	0.305206	0.145361	17.5516	9.56243	0.04132	0.246736	0.167466	2.7638	14.3074	0.051184	0.637882	0.0802405
3801_contig0_gene5655	289.554	280.997	0.00271	0.165958	0.0163294	430.509	671.141	0.005976	0.263501	0.0226792	820.587	253.199	0.002843	0.146936	0.0193486
3801_contig0_gene5657	21.8714	65.4933	0.022357	0.329619	0.0678268	36.5222	37.1346	0.03072	0.415586	0.0739197	48.797	28.3061	0.019347	0.539105	0.0358873
3801_contig0_gene5658	8.72489	8.65601	0.18912	0.438467	0.431321	59.7408	7.56521	0.143057	0.856973	0.166933	1.12727	22.1147	0.080218	0.153491	0.522623
3801_contig0_gene5659	31.8223	27.0954	0.010101	0.468234	0.0215725	76.8345	5.75073	0.01338	0.472165	0.0283376	7.7155	12.5077	0.033976	0.83866	0.0405122
3801_contig0_gene5661	18.229	41.7882	0.005062	0.376802	0.0134341	14.7701	38.8804	0.009661	0.410066	0.0235596	79.9427	13.4771	0.028005	1.01706	0.0275352
3801_contig0_gene5662	426.544	73.0948	0.001013	0.157238	0.00644246	155.788	173.585	0.004385	0.43756	0.0100215	197.78	50.907	0.007697	0.296352	0.0259725
3801_contig0_gene5666	593.878	67.4747	0.002231	0.267058	0.00835399	239.097	68.2767	0.002293	0.244919	0.00936228	78.3884	76.6751	0.016971	0.389045	0.0436222
3801_contig0_gene5667	37.3414	75.4591	0.010194	0.370194	0.0275369	85.3237	124.91	0.018038	0.403583	0.0446946	165.029	48.5121	0.015781	0.353372	0.0446583
3801_contig0_gene5668	67.1871	19.2019	0.014372	0.417548	0.03442	87.7259	45.7003	0.029379	0.566869	0.0518268	67.6436	58.2937	0.017714	0.553449	0.0320066
3801_contig0_gene5669	191.082	35.1009	0.015628	0.338033	0.0462322	65.7706	65.9592	0.009508	0.462392	0.0205626	172.577	12.4683	0.023077	1.42661	0.0161761
3801_contig0_gene5671	20.4153	18.4425	0.015615	0.494781	0.0315594	23.8037	8.93337	0.035581	0.339436	0.104824	16.1385	11.7331	0.062956	0.924221	0.0681179
3801_contig0_gene5674	92.6216	24.9976	0.016678	0.234657	0.071074	64.7626	39.2913	0.018856	0.458649	0.041112	36.4354	23.954	0.02305	0.569279	0.0404898
3801_contig0_gene5676	105.687	82.7113	0.00178	0.301413	0.00590552	72.0088	76.2125	0.004293	0.542904	0.00790748	176.165	60.4503	0.003702	0.259604	0.0142602
3801_contig0_gene5680	28.0368	26.2856	0.042535	0.501035	0.0848943	88.072	25.2863	0.052604	0.370618	0.141936	18.9848	50.647	0.051998	0.996115	0.0522008
3801_contig0_gene5687	197.737	36.996	0.004611	0.256945	0.0179455	266.905	50.0269	0.014795	0.276104	0.0535849	28.0186	68.6752	0.025918	0.619198	0.0418574
3801_contig0_gene5688	811.613	34.1323	0.039498	0.322004	0.122663	189.525	162.552	0.024259	0.890375	0.0272458	123.879	63.4336	0.039545	1.25539	0.0315002
3801_contig0_gene5692	39.9467	15.1839	0.003458	0.314964	0.010979	52.8697	26.9218	0.004584	0.27399	0.0167305	14.7498	26.0327	0.005607	0.474389	0.0118194
3801_contig0_gene5694	27.8277	16.78	0.020236	0.15894	0.127318	78.3473	17.253	0.01801	0.223173	0.0806997	7.18927	23.815	0.026757	0.38088	0.0702505
3801_contig0_gene5695	81.943	43.7875	0.002364	0.264602	0.00893417	36.2388	57.3078	0.007029	0.279905	0.0251121	42.5172	43.3206	0.014902	0.414906	0.0359166
3801_contig0_gene5696	115.028	94.9747	0.012615	0.183603	0.068708	646.338	81.9559	0.013735	0.438808	0.0313007	46.3494	127.991	0.038396	0.867312	0.0442701
3801_contig0_gene5699	37.195	8.46462	0.017498	0.262734	0.0665997	8.76113	4.57551	0.010013	0.315103	0.0317769	2.45325	7.26963	0.023055	0.798771	0.0288631
3801_contig0_gene5700	374.744	241.338	0.042323	0.479737	0.0882213	1542.24	73.6238	0.021704	0.365922	0.0593132	93.2943	233.444	0.061317	0.701852	0.0873646
3801_contig0_gene5702	16.9587	28.6952	0.018361	0.420315	0.0436839	34.4147	15.441	0.004906	0.524783	0.00934863	2.77751	12.5886	0.029257	1.05583	0.0277099
3801_contig0_gene5704	227.204	77.6136	0.021262	0.252564	0.0841846	136.806	23.8827	0.059854	0.626515	0.0955348	17.6832	54.9699	0.016939	0.1487	0.113914
3801_contig0_gene5705	1452.1	763.821	0.016805	0.367445	0.0457347	972.682	198.649	0.00662	0.577364	0.0114659	436.963	401.94	0.03486	0.815949	0.0427233
3801_contig0_gene5708	734.322	314.306	0.003727	0.134766	0.0276553	426.777	2198.48	0.007	0.226626	0.0308879	1761.27	378.557	0.005938	0.156689	0.0378967
3801_contig0_gene5713	9.74394	7.25177	0.009792	0.262764	0.0372654	45.4029	2.58038	0.011757	0.589785	0.0199344	2.23714	8.48514	0.018846	1.54738	0.0121793
3801_contig0_gene5714	68.7131	29.4003	0.005766	0.218873	0.026344	41.135	15.8399	0.017636	0.238948	0.0738069	2.89641	29.8246	0.008817	0.932634	0.00945387
3801_contig0_gene5715	169.504	32.0756	0.008803	0.707019	0.0124509	32.7817	202.603	0.003058	0.244874	0.0124881	204.469	44.4389	0.023935	0.356934	0.0670572
3801_contig0_gene5716	40.7017	10.9021	0.02178	0.101105	0.21542	26.8389	29.8149	0.029623	0.594656	0.0498154	6.93213	13.8756	0.052588	0.472786	0.11123
3801_contig0_gene5717	120.199	2.16956	0.003259	0.390742	0.00834054	24.2576	17.6123	0.010377	0.357601	0.0290184	13.5752	3.377	0.018984	0.536996	0.0353522
3801_contig0_gene5719	64.1421	37.2193	0.012071	0.452307	0.0266876	253.318	9.77551	0.01115	0.370818	0.0300687	35.1012	97.0517	0.032196	0.607187	0.0530249
3801_contig0_gene5721	2876.21	7.46938	0.036374	0.341914	0.106383	137.679	20.8229	0.047952	1.43298	0.0334631	19.9218	9.79957	0.014718	0.440719	0.0333954
3801_contig0_gene5722	324.329	219.356	0.003883	0.237574	0.0163444	137.991	110.297	0.014782	0.200169	0.0738476	101.523	105.254	0.013577	0.392981	0.0345487
3801_contig0_gene5723	80.4463	60.4331	0.00811	0.403709	0.0200887	48.0892	33.8842	0.005218	0.319688	0.0163222	65.4307	33.1698	0.059495	0.908827	0.0654635
3801_contig0_gene5725	119.409	201.651	0.015336	0.079454	0.193017	115.111	49.8092	0.025404	0.585179	0.0434124	92.3084	106.383	0.039547	0.622144	0.0635657
3801_contig0_gene5726	251.026	115.652	0.020955	0.258114	0.0811851	123.098	73.8536	0.0563	0.974901	0.0577495	98.7079	75.1487	0.025822	0.572791	0.045081
3801_contig0_gene5728	262.358	47.0427	0.015134	0.388971	0.0389078	243.711	105.233	0.021068	0.287033	0.0733992	75.7414	35.2214	0.081896	0.973192	0.0841519
3801_contig0_gene5729	38.4808	10.817	0.005613	0.309208	0.0181528	7.42772	23.3761	0.009835	0.505083	0.019472	31.8274	6.18033	0.013134	0.616669	0.0212983
3801_contig0_gene5730	1355.96	502.111	0.031913	0.413432	0.0771904	1272.39	222.587	0.017151	0.203486	0.0842859	440.618	358.442	0.008755	0.24685	0.0354669
3801_contig0_gene5733	42.6763	5.97574	0.004297	0.150353	0.0285794	31.4663	36.6957	0.002169	0.190666	0.0113759	10.5912	16.8968	0.018374	1.02358	0.0179507
3801_contig0_gene5734	508.207	112.255	0.001743	0.241646	0.00721303	419.325	302.576	0.003872	0.328855	0.0117742	145.17	211.61	0.009064	0.405646	0.0223446
3801_contig0_gene5737	11.1527	9.87159	0.011665	0.293275	0.039775	7.20731	3.94323	0.011085	0.274465	0.0403877	2.30842	8.52274	0.04932	1.08409	0.0454943
3801_contig0_gene5739	81.9606	30.1829	0.006811	0.379925	0.0179272	6.73796	62.3633	0.012357	0.240415	0.0513986	61.5261	32.2248	0.016904	0.715655	0.0236203
3801_contig0_gene5740	32.5892	105.522	2.3e-05	0.228984	0.000100444	48.8854	78.3368	0.002367	0.190874	0.0124009	33.7607	135.394	0.00767	0.708594	0.0108243
3801_contig0_gene5741	150.614	40.4101	0.028265	0.376092	0.0751545	100.342	69.643	0.012062	0.368678	0.0327169	192.024	17.2738	0.025074	0.853974	0.0293615
3801_contig0_gene5742	24.5416	12.7299	0.001336	0.283112	0.00471898	51.3007	14.8456	0.004042	0.317006	0.0127505	13.403	12.381	0.003681	0.647005	0.00568929
3801_contig0_gene5744	106.327	32.6613	0.015104	0.243017	0.062152	112.274	46.6958	0.016359	0.323457	0.0505755	52.6043	28.7142	0.024047	0.660703	0.0363961
3801_contig0_gene5745	215.197	38.6522	0.015701	0.48697	0.0322422	208.393	84.9331	0.014545	0.198972	0.0731007	99.5728	37.9134	0.039193	0.815387	0.0480667
3801_contig0_gene5748	53.2786	18.4593	0.012901	0.319186	0.0404184	21.7126	46.2245	0.010785	0.221408	0.048711	14.4175	22.0681	0.016857	0.731702	0.0230381
3801_contig0_gene5749	11.5126	6.8379	0.047345	0.133842	0.353738	8.44925	14.2016	0.035255	0.735662	0.0479228	0.851848	17.6181	0.041438	1.22799	0.0337444
3801_contig0_gene5750	20.5458	10.8804	0.013398	0.238264	0.0562317	15.6556	9.12125	0.017786	0.432025	0.0411689	7.12312	13.3219	0.014847	0.759096	0.0195588
3801_contig0_gene5751	39.9152	32.3586	0.020512	0.310332	0.066097	30.8582	19.2351	0.026627	0.278491	0.0956117	23.6939	22.5618	0.044598	0.780923	0.0571093
3801_contig0_gene5752	25.6934	21.8336	0.023248	0.533832	0.0435493	45.7291	36.4757	0.012458	0.398465	0.031265	7.25071	24.4446	0.023164	0.767286	0.0301895
3801_contig0_gene5753	37.4441	27.9567	0.023311	0.14091	0.165432	60.6545	25.9841	0.018623	0.646612	0.0288009	29.1316	16.9095	0.039577	1.47839	0.0267704
3801_contig0_gene5754	88.3855	38.0077	0.017044	0.196996	0.0865195	221.602	83.0258	0.005714	0.389782	0.0146595	33.2409	35.5729	0.010735	0.588055	0.0182551
3801_contig0_gene5755	14.3554	8.20754	0.007562	0.360947	0.0209504	19.8898	6.82541	0.012462	0.424427	0.0293619	5.71322	8.75127	0.020874	0.903106	0.0231136
3801_contig0_gene5758	20.4819	15.6187	0.019619	0.337412	0.0581455	37.1302	25.7916	0.017916	0.370073	0.0484121	8.7022	19.7746	0.026596	0.779507	0.034119
3801_contig0_gene5760	107.021	87.8665	0.082535	1.65085	0.0499954	21.2706	205.407	0.028578	0.514841	0.0555084	379.146	56.1124	0.096453	1.05081	0.0917892
3801_contig0_gene5761	20.6428	18.2024	0.082778	0.889242	0.0930883	15.9005	14.9505	0.027076	0.265098	0.102136	15.7674	24.7653	0.041729	0.944917	0.0441616
3801_contig0_gene5763	28.0651	18.3806	0.02849	0.325097	0.0876354	30.7455	48.2988	0.007022	0.175368	0.0400415	11.5572	34.6984	0.023409	0.949246	0.0246606
3801_contig0_gene5764	33.1178	38.1853	0.075654	0.579396	0.130574	64.0021	66.325	0.010192	0.287105	0.0354992	66.244	32.3325	0.013528	1.58687	0.00852494
3801_contig0_gene5769	328.722	113.129	0.004515	0.223926	0.0201629	275.365	295.927	0.002342	0.250907	0.00933414	226.45	114.379	0.007013	0.260193	0.0269531
3801_contig0_gene5770	33.3873	19.1282	0.002194	0.316567	0.0069306	35.5587	81.9714	0.004617	0.476429	0.00969085	70.1265	23.7054	0.021871	0.473333	0.0462064
3801_contig0_gene5774	298.904	242.963	0.015269	0.398757	0.0382915	569.793	454.929	0.008432	0.121608	0.0693375	456.018	530.916	0.049823	0.932466	0.0534314
3801_contig0_gene5775	220.051	39.8373	0.019292	0.378581	0.0509587	111.086	83.6123	0.010878	0.154618	0.070354	45.9167	20.5857	0.019001	0.694416	0.0273626
3801_contig0_gene5777	135.86	83.2801	0.011614	0.165002	0.070387	120.002	74.0692	0.006725	0.26628	0.0252554	51.8408	138.573	0.010659	0.586075	0.0181871
3801_contig0_gene5779	19.2775	7.70256	0.013814	0.297758	0.0463934	64.3774	6.59329	0.014563	0.398981	0.0365005	11.2256	7.63548	0.037197	0.852503	0.0436327
3801_contig0_gene5780	26.2995	19.3066	0.049236	0.262378	0.187653	263.773	1.30072	0.038087	0.313629	0.12144	0.749436	6.5688	0.126933	1.51823	0.0836061
3801_contig0_gene5781	7.9037	9.1563	0.022951	0.278841	0.0823086	21.5405	24.827	0.018933	0.250714	0.0755163	6.06938	14.4751	0.04842	1.21629	0.0398097
3801_contig0_gene5782	66.0592	60.0051	0.005387	0.387169	0.0139138	50.8542	100.797	0.006914	0.404362	0.0170985	98.8445	66.9076	0.008378	0.197797	0.0423566
3801_contig0_gene5783	83.4038	16.5636	0.002718	0.341689	0.0079546	77.2858	91.4255	0.002056	0.60547	0.00339571	33.9025	1026.16	0.015113	0.687797	0.0219731
3801_contig0_gene5785	6.19056	15.4701	0.025179	0.41673	0.0604204	29.948	21.6959	0.035523	0.345821	0.102721	29.9063	12.8362	0.073904	0.68569	0.10778
3801_contig0_gene5786	44.491	16.0423	0.020544	0.359211	0.057192	18.4061	45.9016	0.028094	0.441993	0.0635621	32.3037	18.4087	0.050068	1.07131	0.0467354
3801_contig0_gene5788	97.8473	21.1849	0.015879	0.223222	0.0711355	47.7461	18.7175	0.024689	0.386964	0.0638018	31.2949	9.43067	0.021369	0.415081	0.0514815
3801_contig0_gene5789	106.533	61.2057	0.027278	0.146837	0.185771	59.9942	145.285	0.04026	0.361501	0.111369	251.042	36.7577	0.036767	0.461659	0.079641
3801_contig0_gene5791	56.958	63.8944	0.047729	0.575522	0.0829317	34.2392	100.248	0.022427	0.554517	0.0404442	66.4533	45.1066	0.023256	0.60408	0.0384982
3801_contig0_gene5794	645.999	140.806	0.012224	0.218309	0.055994	292.055	34.4047	0.02133	0.486017	0.0438874	69.6835	68.4912	0.044546	0.790349	0.0563624
3801_contig0_gene5796	947.502	301.33	0.010609	0.223256	0.0475194	418.697	562.55	0.013103	0.175642	0.0746006	1072.18	282.952	0.025665	0.137065	0.187247
3801_contig0_gene5797	7091.85	975.464	0.013722	0.57372	0.0239176	2835.54	2913.71	0.025323	0.230003	0.110099	8639.73	593.154	0.007974	0.453588	0.0175798
3801_contig0_gene5800	18.3737	9.5185	0.008686	0.411515	0.0211074	22.4713	9.56106	0.011369	0.45812	0.0248166	12.3114	7.90984	0.015997	0.561174	0.0285063
3801_contig0_gene5802	34.8743	10.7155	0.025229	0.333064	0.0757482	18.5894	2.40402	0.025902	0.354648	0.0730358	7.58155	6.25789	0.046111	0.601336	0.0766809
3801_contig0_gene5803	39.8574	15.8198	0.010361	0.332886	0.0311248	60.964	19.2689	0.025187	0.433024	0.0581654	6.09003	28.0608	0.05296	0.746214	0.0709716
3801_contig0_gene5804	46.4362	18.4565	1.6e-05	0.156747	0.000102075	11.1862	32.2177	0.011484	0.676189	0.0169834	13.9375	22.1344	0.001912	0.206118	0.00927624
3801_contig0_gene5806	35.9769	19.7292	0.084531	0.478833	0.176535	64.6942	15.8895	0.063997	0.544475	0.117539	9.72315	30.7479	0.097116	0.273526	0.355052
3801_contig0_gene5808	14.9293	6.09747	0.013426	0.35234	0.0381052	17.5009	8.02882	0.021519	0.405456	0.0530736	9.87059	7.48837	0.024897	0.688622	0.0361548
3801_contig0_gene5810	146.975	72.3162	0.012071	0.364937	0.0330769	126.289	70.2193	0.01042	0.404459	0.0257628	180.02	48.6722	0.044151	0.568593	0.0776496
3801_contig0_gene5811	14.4498	13.0616	0.01719	0.166665	0.103141	75.2747	92.2119	0.011107	0.349539	0.0317761	61.1315	10.8754	0.033528	0.284493	0.117852
3801_contig0_gene5812	5.39927	14.0167	0.056436	0.804071	0.0701878	13.7816	44.343	0.037344	0.33198	0.112489	9.24708	26.7871	0.080921	1.39233	0.0581192
3801_contig0_gene5814	18.4388	16.108	0.025984	0.486809	0.0533762	17.2051	9.05643	0.022982	0.326335	0.0704246	9.74324	11.7973	0.021445	0.809603	0.0264883
3801_contig0_gene5815	57.6504	16.2792	0.037575	0.318884	0.117833	2.81515	14.9104	0.033018	0.303177	0.108907	21.6339	40.5666	0.04084	0.784309	0.0520713
3801_contig0_gene5816	1616.93	281.93	0.023655	0.084622	0.279537	1113.91	1340.26	0.027078	0.088738	0.305145	1070.38	299.534	0.028484	0.334326	0.0851983
3801_contig0_gene5817	10.1276	11.0432	0.072596	0.436884	0.166168	37.3777	7.62378	0.063724	0.316048	0.201628	1.91129	21.4283	0.119741	1.77424	0.0674888
3801_contig0_gene5821	28.2616	32.6223	0.004211	0.412798	0.0102011	74.0062	44.4613	0.010688	0.369199	0.0289492	35.4183	26.7415	0.009895	0.685235	0.0144403
3801_contig0_gene5822	170.136	50.3766	0.02033	0.296187	0.0686391	805.551	28.6802	0.019757	0.428646	0.0460916	5.76122	73.9862	0.07253	1.00919	0.0718692
3801_contig0_gene5824	13.6456	30.7283	0.011475	0.458135	0.0250472	49.2011	11.5402	0.011389	0.536636	0.021223	15.5013	18.6743	0.021484	1.11321	0.0192992
3801_contig0_gene5825	8.26813	11.3608	0.044705	0.539202	0.0829096	13.5243	9.47034	0.047131	1.51249	0.0311613	12.6298	7.21534	0.026176	0.427068	0.0612923
3801_contig0_gene5826	36.8474	37.099	0.004654	0.477361	0.00974943	94.3884	27.6287	0.000959	0.347051	0.00276328	29.2739	37.8849	0.001722	0.558551	0.00308298
3801_contig0_gene5827	24.8229	36.4325	0.007242	0.435294	0.016637	69.7392	51.8223	0.011017	0.504681	0.0218296	49.0685	35.1932	0.007681	0.700383	0.0109669
3801_contig0_gene5829	9.59184	12.8749	0.017724	0.410607	0.0431654	39.6649	13.6551	0.015418	0.375088	0.041105	14.8177	11.8312	0.034337	0.77217	0.0444682
3801_contig0_gene5830	48.7082	5.2523	0.028081	0.600009	0.046801	110.991	19.3449	0.030686	0.815286	0.0376383	2.76272	9.74872	0.053331	0.435845	0.122362
3801_contig0_gene5831	208.819	132.15	0.008022	0.370633	0.0216441	272.39	472.354	0.007598	0.406498	0.0186914	172.243	205.159	0.025666	0.657279	0.0390489
3801_contig0_gene5832	28.742	99.9093	0.056237	0.592344	0.0949398	17.288	47.3063	0.044225	0.716769	0.0617005	25.9598	170.844	0.08406	0.716284	0.117356
3801_contig0_gene5833	46.5578	40.9785	0.006318	0.223519	0.0282661	210.268	21.395	0.008194	0.282652	0.0289897	15.3792	38.3971	0.012694	0.629814	0.0201552
3801_contig0_gene5836	60.3201	73.2446	0.015105	0.583706	0.0258778	694.646	8.79263	0.008476	0.314828	0.0269226	22.7053	153.103	0.028761	1.26586	0.0227205
3801_contig0_gene5838	29.9044	10.7243	0.019176	0.40913	0.0468702	4.25074	6.5493	0.011879	0.412698	0.0287838	3.75003	10.4686	0.053805	0.214549	0.250782
3801_contig0_gene5839	84.3475	61.0575	0.005098	0.241894	0.0210753	38.3223	185.929	0.001969	0.288589	0.00682285	142.711	63.3725	0.006513	0.2562	0.0254215
3801_contig0_gene5840	18.7448	21.1244	0.025313	0.209453	0.120853	23.0141	10.1969	0.04334	0.393452	0.110153	9.24653	8.18408	0.04888	0.815256	0.0599566
3801_contig0_gene5841	430.937	118.479	0.012107	0.30583	0.0395874	152.848	164.898	0.00215	0.640473	0.00335689	192.259	61.4364	0.050464	0.372933	0.135317
3801_contig0_gene5842	32.3022	23.3981	0.013285	0.235509	0.0564097	38.2791	20.9576	0.012017	0.332211	0.0361728	26.9106	21.2833	0.031977	0.445781	0.0717325
3801_contig0_gene5844	2601.96	1306.42	8e-06	0.08339	9.59348e-05	1183.39	5251.21	1e-06	2e-06	0.5	8562.37	820.176	1e-05	0.102746	9.73274e-05
3801_contig0_gene5845	16.031	12.7462	0.01864	0.393095	0.0474186	21.8746	7.89017	0.015782	0.51188	0.0308314	5.11482	9.45904	0.059668	1.00269	0.0595076
3801_contig0_gene5846	52.1658	46.9085	0.007791	0.461344	0.0168876	135.4	21.4702	0.059739	1.90658	0.0313331	14.1122	65.7591	0.007203	0.48183	0.0149493
3801_contig0_gene5849	11.4005	7.27624	0.00388	4e-06	970	60.0622	2.8859	6.9e-05	0.693412	9.95079e-05	1.25892	6.02539	0.000136	1.35766	0.000100173
3801_contig0_gene5850	258.605	138.031	0.011767	0.509756	0.0230836	1181.75	97.0729	0.012775	0.288367	0.0443012	116.077	95.1858	0.036346	0.59619	0.0609638
3801_contig0_gene5854	188.298	70.9435	0.003909	0.340333	0.0114858	79.5161	83.0232	0.003736	0.423844	0.00881456	93.2295	51.1027	0.00935	0.532869	0.0175465
3801_contig0_gene5859	397.035	7.5631	0.008857	0.006815	1.29963	24.0333	22.6834	0.012754	0.329217	0.0387404	29.3116	8.16233	0.025082	0.351283	0.0714011
3801_contig0_gene5860	165.444	74.873	0.036531	0.48683	0.0750385	53.5822	10.7721	0.040064	0.364909	0.109792	22.8544	33.9885	0.075449	0.728504	0.103567
3801_contig0_gene5861	143.018	54.8322	0.006945	0.330101	0.021039	25.4514	190.463	0.005299	0.488059	0.0108573	211.778	63.4221	0.018056	0.518728	0.0348082
3801_contig0_gene5864	23.759	15.2717	0.006885	0.469566	0.0146625	21.4834	11.8785	0.012227	0.501437	0.0243839	14.3478	14.3788	0.016851	0.656161	0.0256812
3801_contig0_gene5866	18.5504	7.86552	0.014369	0.419915	0.0342188	11.2413	6.46918	0.015051	0.139749	0.1077	6.46559	4.8741	0.03302	0.788985	0.0418512
3801_contig0_gene5870	21.0047	12.4756	0.031114	0.684556	0.0454514	42.6964	13.0604	0.037455	0.254007	0.147457	5.3694	21.8194	0.048586	1.76514	0.0275253
3801_contig0_gene5872	57.5759	54.3454	0.014007	0.279891	0.0500445	76.7067	230.551	0.009834	0.377022	0.0260834	56.1858	205.914	0.022455	1.37653	0.0163127
3801_contig0_gene5874	65.0118	11.3519	0.057345	0.336366	0.170484	30.0223	38.641	0.044002	0.454206	0.0968767	4.45365	25.1513	0.04965	1.62729	0.0305109
3801_contig0_gene5875	47.3778	33.514	0.024673	0.195323	0.126319	56.357	87.2182	0.009578	0.462508	0.0207088	66.2954	39.1485	0.010248	0.535327	0.0191434
3801_contig0_gene5876	3355.29	892.738	0.009786	0.096887	0.101004	1194.87	4282.14	0.014404	0.077941	0.184806	5611.14	716.594	0.017456	0.081251	0.21484
3801_contig0_gene5878	349.285	92.2272	0.009562	0.455932	0.0209724	535.982	175.009	0.011648	1.3e-05	896	170.64	99.0913	0.01657	0.699563	0.0236862
3801_contig0_gene5887	30.5607	40.0834	0.030233	0.242845	0.124495	14.5155	11.3702	0.021138	0.480548	0.0439873	5.95546	14.9356	0.049549	1.0315	0.048036
3801_contig0_gene5889	14.0149	5.30794	0.004994	0.23551	0.021205	13.9008	2.82544	0.009902	0.293562	0.0337305	2.76347	2.91151	0.033712	1.57897	0.0213507
3801_contig0_gene5893	31.7254	12.8398	0.022792	0.52994	0.0430086	60.7211	15.2345	0.015827	0.154038	0.102747	5.12902	22.2376	0.047197	1.68457	0.0280172
3801_contig0_gene5894	972.434	201.685	0.006783	0.17705	0.0383112	919.941	1679.24	0.008506	0.286525	0.0296868	269.147	521.166	0.006547	0.302195	0.0216648
3801_contig0_gene5895	67.8866	16.1397	0.004195	0.144404	0.0290504	35.7337	41.172	0.007355	1.06995	0.00687418	19.345	44.3699	0.002637	0.509213	0.00517858
3801_contig0_gene5898	76.4628	28.3548	0.012349	0.22312	0.0553469	118.01	102.495	0.012877	0.254531	0.0505911	5.23661	63.5425	0.045293	0.786454	0.0575914
3801_contig0_gene5900	1.4035	12.4873	0.065401	0.501816	0.130329	28.9183	16.809	0.020973	0.144746	0.144895	6.51302	32.6303	0.036491	0.527323	0.0692005
3801_contig0_gene5901	1.9417	7.63438	0.002652	0.139258	0.0190438	25.3664	1.23477	0.003241	0.271911	0.0119193	0.63231	8.15355	0.005315	0.874599	0.00607707
3801_contig0_gene5903	192.118	190.997	0.003186	0.205119	0.0155324	223.083	394.448	0.002099	0.28749	0.00730112	223.698	350.839	0.007614	0.425383	0.0178992
3801_contig0_gene5904	29.5772	9.76202	0.029323	0.392575	0.074694	17.7413	55.3696	0.026942	0.231181	0.116541	12.1431	36.5159	0.080111	1.09677	0.0730429
3801_contig0_gene5905	68.7813	23.2741	0.032962	0.340758	0.0967314	205.929	208.824	0.010156	0.338662	0.0299886	38.4387	102.483	0.027847	0.86163	0.032319
3801_contig0_gene5906	7.49071	15.122	0.062394	0.623807	0.100021	6.01968	409.794	0.075414	0.492208	0.153216	572.899	2.92773	0.165114	1.59707	0.103385
3801_contig0_gene5907	13.2646	21.0853	0.013562	0.283879	0.0477739	5.13922	3.77489	0.012745	0.509111	0.0250338	4.35125	22.6465	0.024201	0.598689	0.0404233
3801_contig0_gene5912	315.374	117.942	0.004631	0.199204	0.0232475	560.829	53.6605	0.00234	0.741052	0.00315767	97.0294	86.5829	0.007956	0.29322	0.0271332
3801_contig0_gene5913	61.3519	20.387	0.009008	0.332094	0.0271249	70.104	10.1391	0.018683	0.411226	0.0454324	14.1741	13.2968	0.016239	0.796344	0.0203919
3801_contig0_gene5915	61.2888	41.6425	0.01274	0.215069	0.0592368	83.6524	35.2769	0.019316	0.82444	0.0234292	22.4365	40.4346	0.023074	1.61547	0.0142832
3801_contig0_gene5916	5886.42	1552.63	1e-06	1e-06	1	1839.31	8977.03	4e-06	0.044057	9.07915e-05	10644.3	1241.97	2e-06	0.017185	0.000116381
3801_contig0_gene5918	31.5331	12.5382	0.013362	0.39711	0.0336481	60.4115	59.7157	0.012171	0.307289	0.0396077	41.0086	24.4953	0.021053	0.570331	0.0369137
3801_contig0_gene5919	19.9895	39.3145	0.014822	0.647714	0.0228836	45.5672	127.888	0.016991	0.178535	0.095169	119.332	26.3862	0.009309	0.770681	0.0120789
3801_contig0_gene5920	12.5338	32.325	0.077752	0.422634	0.18397	18.4933	3.00526	0.042838	0.384951	0.111282	4.32444	25.1624	0.106991	1.02273	0.104613
3801_contig0_gene5922	199.617	205.048	0.016641	0.193621	0.0859463	693.744	128.987	0.006386	0.728205	0.00876951	205.102	196.78	0.031202	1.54239	0.0202297
3801_contig0_gene5923	364.742	100.612	0.008948	0.355844	0.0251459	152.765	282.213	3e-05	0.297731	0.000100762	288.346	82.6375	0.009105	0.961013	0.00947438
3801_contig0_gene5925	10.0943	6.96929	0.020291	0.413946	0.0490185	38.6854	11.8503	0.021219	0.22469	0.0944368	1.17171	15.2728	0.112392	1.98838	0.0565243
3801_contig0_gene5926	62.1473	34.8405	0.00361	0.343523	0.0105088	79.8299	19.8203	0.001186	0.342408	0.0034637	28.1592	24.7605	0.005441	0.523059	0.0104023
3801_contig0_gene5927	169.702	72.6789	0.020632	0.258621	0.079777	158.772	58.5462	0.03871	0.133954	0.28898	108.238	36.9692	0.045591	0.722089	0.0631376
3801_contig0_gene5928	379.143	104.487	0.002608	0.334045	0.00780733	233.464	297.521	0.003997	0.302813	0.0131996	350.934	139.158	0.001345	0.32181	0.00417948
3801_contig0_gene5931	223.765	22.219	0.005785	0.394654	0.0146584	10.7541	80.389	1.3e-05	0.128363	0.000101275	25.3133	61.0655	7.9e-05	0.785797	0.000100535
3801_contig0_gene5932	26.7217	60.3496	0.015875	0.254665	0.0623368	56.0344	325.058	0.018477	0.314325	0.0587831	190.376	51.1375	0.04568	0.637103	0.0716996
3801_contig0_gene5934	614.63	438.725	1.6e-05	0.164556	9.72313e-05	3690.25	307.881	0.010005	0.341995	0.0292548	158.089	887.323	0.055242	0.81652	0.0676554
3801_contig0_gene5939	86.0975	121.151	0.022169	0.193879	0.114345	96.2489	61.4769	0.047713	0.397815	0.119938	62.3756	155.15	0.043016	1.06635	0.0403397
3801_contig0_gene5940	39.5911	16.649	0.022512	0.443135	0.0508017	47.0827	7.02573	0.016959	0.3026	0.0560443	13.5896	10.7399	0.039287	0.848028	0.0463275
3801_contig0_gene5942	2.26059	14.915	0.033242	0.398655	0.0833854	20.6006	3.60928	0.035905	0.258795	0.138739	4.92077	0.906408	0.138269	1.12349	0.123071
3801_contig0_gene5947	71.0368	12.1696	0.006067	0.576304	0.0105274	40.3888	34.172	0.010631	0.14785	0.071904	8.85403	28.9897	0.007176	0.823711	0.00871179
3801_contig0_gene5950	24.4938	16.5746	0.007168	0.331172	0.0216443	154.48	18.3445	0.010091	0.356368	0.0283162	4.92611	23.3328	0.02261	0.657863	0.0343689
3801_contig0_gene5951	89.4997	22.91	0.025798	0.354274	0.0728193	55.1501	31.2273	0.032287	0.400342	0.0806485	6.9077	21.9627	0.090942	1.27368	0.0714009
3801_contig0_gene5953	11.4156	5.64922	0.028803	0.80339	0.0358518	5.73161	12.5534	0.00935	0.071293	0.131149	5.71803	7.55543	0.038483	0.841682	0.0457215
3801_contig0_gene5954	21.0383	28.1005	0.011069	0.382193	0.0289618	39.0365	53.2383	0.013828	0.163677	0.0844835	18.1815	46.6054	0.028637	1.20612	0.0237431
3801_contig0_gene5960	13.4703	21.45	0.009009	0.52414	0.0171882	25.8085	29.3199	0.012131	0.716131	0.0169396	30.7854	14.3502	0.02668	1.25573	0.0212466
3801_contig0_gene5961	31.8852	13.0953	0.005629	0.287098	0.0196065	34.4481	6.00319	0.020091	0.500592	0.0401345	19.261	4.42522	0.020409	1.2961	0.0157464
3801_contig0_gene5962	5.91604	16.4251	0.04011	0.614474	0.0652753	20.068	12.9824	0.073938	0.503625	0.146812	11.8011	13.0718	0.094324	1.79965	0.0524125
3801_contig0_gene5963	396.131	77.7019	0.01742	0.968226	0.0179917	40.1643	951.286	0.011403	0.020418	0.558478	468.37	67.4568	0.037171	1.0641	0.034932
3801_contig0_gene5964	10.171	13.3061	0.019231	0.727575	0.0264316	12.1355	24.1194	0.080201	1.63826	0.0489549	32.3393	11.7436	0.043845	0.395913	0.110744
3801_contig0_gene5965	304.558	54.6026	0.001984	0.252564	0.00785543	61.209	58.2032	0.004114	0.530772	0.00775097	167.937	22.7623	0.026399	0.446843	0.0590789
3801_contig0_gene5967	8.46868	13.9126	0.017358	0.15061	0.115251	40.3914	7.43658	0.044917	0.550529	0.0815888	11.4236	11.5156	0.055406	0.830411	0.0667212
3801_contig0_gene5968	144.189	31.859	0.011259	0.41799	0.0269361	204.322	28.2306	0.031333	1.12761	0.0277871	20.2083	44.2866	0.014872	0.479018	0.0310469
3801_contig0_gene5969	6.82738	2.09336	0.003809	0.368198	0.010345	0.869973	4.90405	0.011016	0.503181	0.0218927	3.74264	2.53286	0.014152	0.733618	0.0192907
3801_contig0_gene5970	29.9739	13.9985	0.012104	0.352014	0.034385	58.9386	5.82908	0.015831	0.353281	0.0448114	9.80317	10.8209	0.03136	0.720549	0.0435224
3801_contig0_gene5971	21.8219	25.3115	0.018782	0.720604	0.0260642	32.6522	44.4991	0.01313	0.038293	0.342883	23.8951	38.9154	0.006952	0.609219	0.0114113
3801_contig0_gene5972	48.5045	28.2865	0.013547	0.412739	0.0328222	80.4418	33.7913	0.013444	0.256621	0.0523885	16.765	37.7955	0.034334	1.37638	0.0249452
3801_contig0_gene5974	64.6017	59.1933	0.021585	0.300215	0.0718985	3.97745	30.3124	0.026557	0.149023	0.178207	46.1194	28.5208	0.059396	0.941812	0.0630657
3801_contig0_gene5975	95.4911	97.061	0.043248	0.462005	0.0936094	135.225	88.3891	0.027224	0.266714	0.102072	52.163	85.8655	0.062133	0.724096	0.0858077
3801_contig0_gene5976	163.015	38.9349	0.012926	0.450075	0.0287197	225.331	108.997	0.005627	0.165491	0.0340018	38.7462	58.5093	0.015655	0.364626	0.0429344
3801_contig0_gene5980	109.976	59.9453	0.004639	0.28231	0.0164323	125.363	141.824	0.002867	0.123028	0.0233036	114.658	62.6554	0.001965	0.339297	0.00579139
3801_contig0_gene5982	160.837	130.93	0.004405	0.232418	0.0189529	232.011	37.8156	0.018953	0.609495	0.0310962	85.281	107.018	0.004091	0.140739	0.029068
3801_contig0_gene5983	809.857	159.977	0.00403	0.060801	0.0662818	346.412	223.343	0.008286	0.267771	0.0309444	94.8567	145.706	0.017111	0.702441	0.0243593
3801_contig0_gene5984	3.07007	11.4579	0.018827	0.389408	0.0483477	36.9481	2.06751	0.013413	0.376599	0.0356161	0.47914	14.2327	0.016577	1.41048	0.0117527
3801_contig0_gene5985	65.8558	251.026	0.013939	0.450292	0.0309555	170.122	17.9038	0.01604	0.440569	0.0364075	33.1068	184.317	0.02787	0.424381	0.0656721
3801_contig0_gene5986	27.8878	16.4103	0.010615	0.540365	0.0196441	5.94349	24.2983	0.013438	0.396448	0.033896	16.4725	19.6582	0.026643	1.59543	0.0166995
3801_contig0_gene5987	342.691	111.061	0.00553	0.195562	0.0282775	137.859	1037.6	2.7e-05	0.267749	0.000100841	1249.08	147.118	0.006025	0.361117	0.0166843
3801_contig0_gene5988	42.3666	19.3028	0.008625	0.395949	0.0217831	22.4993	17.8558	0.012578	0.349012	0.0360389	24.1047	12.8167	0.055311	0.868543	0.0636825
3801_contig0_gene5989	8.17197	5.29871	0.017772	0.241195	0.0736831	4.14147	6.36953	0.033423	0.55288	0.0604525	2.23781	10.9526	0.040804	1.70429	0.023942
3801_contig0_gene5990	5.12555	3.87233	0.024405	0.304785	0.0800728	4.35661	3.66731	0.031998	0.305949	0.104586	1.36812	7.4403	0.060613	0.709213	0.0854652
3801_contig0_gene5995	114.356	19.3629	0.025462	0.27858	0.0913992	4.22804	12.463	0.019484	0.515629	0.0377869	11.9876	15.4617	0.030946	1.15551	0.0267813
3801_contig0_gene5996	82.1862	29.9372	0.006797	0.123201	0.05517	150.041	30.0527	0.012673	0.301375	0.0420506	6.09469	44.158	0.008436	0.503849	0.0167431
3801_contig0_gene5999	16.6701	7.25941	0.017757	0.346761	0.0512082	29.616	3.37075	0.01904	0.469217	0.0405782	0.658102	9.06634	0.029355	1.91424	0.0153351
3801_contig0_gene6000	27.7732	13.8643	0.014226	0.36269	0.0392236	41.8158	10.5737	0.011436	0.400767	0.0285353	4.29192	23.0275	0.040684	1.09699	0.0370869
3801_contig0_gene6001	29.8627	16.2001	0.008115	0.464519	0.0174697	172.096	25.383	0.01213	0.216681	0.0559809	13.5414	26.2948	0.015935	0.712368	0.0223691
3801_contig0_gene6006	273.581	48.9949	0.010941	0.160034	0.0683667	278.693	84.3095	0.008847	0.30162	0.0293316	36.8806	83.5726	0.012245	0.871931	0.0140435
3801_contig0_gene6007	34.7658	114.124	0.040447	0.781891	0.0517297	132.419	308.098	0.037864	0.57458	0.0658986	85.6916	125.632	0.079443	0.939327	0.0845744
3801_contig0_gene6008	35.4827	22.6469	0.028561	0.498034	0.0573475	32.8599	100.318	0.024512	0.180974	0.135445	23.9465	46.5474	0.014962	0.713023	0.0209839
3801_contig0_gene6009	250.668	71.608	0.004197	0.281209	0.0149248	180.857	189.436	0.004247	0.416365	0.0102002	78.339	79.5817	0.004687	0.558972	0.00838504
3801_contig0_gene6010	22.4617	12.1223	0.043513	0.35366	0.123036	22.8603	17.6873	0.061211	0.702945	0.0870779	13.1418	9.84036	0.095311	1.61322	0.0590811
3801_contig0_gene6012	74.088	42.5902	0.00572	0.362809	0.0157659	50.8042	36.6619	0.007324	0.328005	0.0223289	31.4248	63.4014	0.005195	0.404514	0.0128426
3801_contig0_gene6014	72.5474	21.5052	0.010399	0.361745	0.0287468	23.6416	29.8003	0.022448	0.643643	0.0348765	37.4829	25.1557	0.012527	0.220462	0.0568216
3801_contig0_gene6015	84.9168	24.588	2.5e-05	0.25456	9.82087e-05	113.04	40.8876	0.002812	0.342148	0.00821867	36.352	33.9877	5.8e-05	0.578234	0.000100305
3801_contig0_gene6016	73.8723	22.4037	0.009567	0.368577	0.0259566	40.0689	22.1863	0.00806	0.405955	0.0198544	18.311	20.9197	0.018804	0.465578	0.0403885
3801_contig0_gene6017	114.74	32.8467	0.005307	0.242537	0.0218812	79.1269	57.9029	0.00817	0.308669	0.0264685	44.4638	53.469	0.015175	0.728436	0.0208323
3801_contig0_gene6020	31.22	17.0154	0.02544	0.48911	0.0520128	58.1904	8.97776	0.036816	0.507459	0.0725497	6.81856	17.9213	0.037049	0.908501	0.0407804
3801_contig0_gene6024	0.38601	3.80396	0.11844	0.523038	0.226446	2.25129	4.02977	0.045431	0.459156	0.0989446	5.81535	6.2653	0.113907	1.21678	0.0936137
3801_contig0_gene6025	30.6418	21.8472	0.013004	0.383691	0.0338919	66.0575	15.1135	0.014274	0.544758	0.0262025	17.0654	12.4693	0.047753	0.781952	0.061069
3801_contig0_gene6027	33.248	13.1623	0.043285	0.186788	0.231733	89.8885	5.14154	0.049951	0.320383	0.15591	6.21942	17.7631	0.078606	0.581538	0.135169
3801_contig0_gene6030	44.1134	18.1892	0.025742	0.328293	0.0784117	46.2974	7.93133	0.032351	0.530835	0.0609436	11.3628	21.8559	0.068196	1.14165	0.0597345
3801_contig0_gene6042	63.9901	18.8871	0.010834	0.195526	0.0554095	70.2801	24.2537	0.012781	0.74408	0.0171769	33.0763	24.1089	0.028785	0.599707	0.0479984
3801_contig0_gene6043	0.70145	2.63527	0.018087	0.633207	0.0285641	1.71071	0.874768	0.021668	0.350006	0.0619075	0.688023	1.66474	0.045925	1.40419	0.0327057
3801_contig0_gene6045	8.86984	8.60518	0.012062	0.399142	0.0302198	22.8257	7.98948	0.011708	0.385478	0.0303727	10.1005	7.83759	0.01777	0.521374	0.034083
3801_contig0_gene6046	50.2604	17.9239	0.016893	0.28085	0.0601495	45.2603	12.4809	0.014874	0.60412	0.0246209	24.6432	15.6611	0.057386	0.844272	0.067971
3801_contig0_gene6047	12.8186	4.43719	0.093962	0.388944	0.241582	11.5717	0.415664	0.096299	0.317952	0.302873	3.31232	1.05744	0.175463	1.56385	0.112199
3801_contig0_gene6049	62.518	21.5549	0.009506	0.1918	0.049562	99.4315	164.123	0.006232	0.788149	0.00790713	88.0469	55.789	0.011796	0.395222	0.0298465
3801_contig0_gene6050	461.741	84.8626	0.003587	0.083181	0.0431228	166.848	155.47	0.003664	0.451934	0.00810738	136.722	97.1049	0.007273	0.417505	0.0174202
3801_contig0_gene6051	77.8422	57.3374	0.074692	0.42643	0.175157	6.92193	12.0146	0.034575	0.394344	0.0876773	30.7542	7.28519	0.097888	1.05451	0.0928277
3801_contig0_gene6053	353.286	22.2098	0.019742	0.326392	0.0604856	27.1869	588.251	0.021454	0.274274	0.078221	229.52	102.166	0.116065	0.864004	0.134334
3801_contig0_gene6054	40.042	153.37	0.032181	0.639695	0.0503068	41.8463	36.4127	0.02359	0.33057	0.0713616	23.5162	143.452	0.045581	0.594584	0.0766603
3801_contig0_gene6056	1.25999	1.10256	0.019558	0.371814	0.0526016	2.91689	0	0.021654	0.287465	0.0753274	0.114216	1.70912	0.145261	1.25599	0.115655
3801_contig0_gene6062	275.224	24.6326	0.021892	0.689213	0.0317638	155.669	7.45956	0.017771	0.413349	0.0429927	28.7592	51.9986	0.060226	0.970065	0.0620845
3801_contig0_gene6063	52.9573	15.4432	0.00593	0.181825	0.0326138	178.886	18.3117	0.004178	0.269194	0.0155204	10.7909	171.643	0.008773	0.525524	0.0166938
3801_contig0_gene6064	12.2426	11.5463	0.01164	0.460747	0.0252633	8.78363	19.0883	0.028277	0.490789	0.0576154	25.6564	7.05652	0.014505	0.508716	0.028513
3801_contig0_gene6067	26.5674	6.34651	0.045847	0.262818	0.174444	10.4766	12.6031	0.104766	1.05574	0.0992348	18.5574	3.47857	0.060703	0.370026	0.164051
3801_contig0_gene6071	49.4486	26.3429	0.0175	0.679926	0.0257381	53.6452	35.2031	0.008615	0.607299	0.0141858	23.4368	20.8624	0.049226	0.943186	0.0521912
3801_contig0_gene6074	117.077	56.8383	0.022459	0.501453	0.0447878	116.091	149.605	0.031178	1.19583	0.0260722	141.39	52.0148	0.03063	3.1e-05	988.065
3801_contig0_gene6075	124.121	100.694	0.009297	0.608947	0.0152673	121.712	96.4898	0.004492	0.66516	0.00675326	105.604	88.7644	0.022716	0.556888	0.040791
3801_contig0_gene6076	517.051	72.9693	0.008606	0.348783	0.0246744	133.913	58.0741	0.008197	0.26836	0.0305448	81.8139	27.3317	0.019501	0.745144	0.0261708
3801_contig0_gene6077	523.231	127.069	0.007642	0.21004	0.0363835	247.882	122.998	0.010012	0.385322	0.0259835	275.604	70.2247	0.01059	0.424926	0.024922
3801_contig0_gene6078	15.9267	15.0289	0.047875	0.611214	0.0783277	32.1271	11.2874	0.0226	0.271482	0.0832468	7.02871	40.5736	0.092699	0.972133	0.0953563
3801_contig0_gene6080	87.099	86.0249	0.001094	0.326978	0.00334579	72.9421	207.205	0.002778	0.289873	0.00958351	194.383	63.5408	0.004186	0.482292	0.00867939
3801_contig0_gene6081	55.23	35.1758	0.011516	0.192213	0.0599127	58.7482	68.562	0.019913	0.471251	0.0422556	77.7413	28.6496	0.020678	0.572844	0.0360971
3801_contig0_gene6082	7.44959	4.58497	0.027311	0.197345	0.138392	28.7862	2.82985	0.032046	0.463475	0.0691429	1.49859	6.33327	0.04711	0.90733	0.0519216
3801_contig0_gene6085	6.52546	40.7822	0.016661	0.405024	0.0411358	48.765	11.1192	0.023496	0.340271	0.0690508	11.9307	43.8693	0.036567	0.850474	0.042996
3801_contig0_gene6086	30.3327	13.3624	0.009275	0.243186	0.0381395	51.2276	65.2381	0.005891	0.461682	0.0127599	11.5073	44.2146	0.025451	0.5223	0.0487287
3801_contig0_gene6087	54.3316	29.7408	0.014009	0.728722	0.0192241	85.3685	38.575	0.014769	0.275055	0.0536947	22.823	25.4331	0.045865	1.72121	0.0266469
3801_contig0_gene6089	14.2047	72.0251	0.030995	0.257338	0.120445	7.91007	13.089	0.028254	0.786916	0.0359047	53.3461	6.97345	0.074018	0.737149	0.100411
3801_contig0_gene6090	12.3688	13.3391	0.011883	0.356879	0.033297	19.3535	5.71136	0.010964	0.342464	0.032015	4.65937	13.2888	0.036227	0.610892	0.0593018
3801_contig0_gene6092	13.681	15.1223	0.035063	0.462468	0.0758171	16.697	11.0457	0.046362	0.686311	0.0675525	9.75416	18.0607	0.053527	1.18127	0.0453133
3801_contig0_gene6096	14.3185	8.93766	0.0158	0.266847	0.05921	10.9207	19.2139	0.017241	0.36825	0.0468187	3.15563	23.2069	0.037657	0.538163	0.0699732
3801_contig0_gene6097	45.0466	9.03419	0.013485	0.599549	0.0224919	18.8113	6.42422	0.014952	0.546605	0.0273543	2.23041	3.29277	0.102922	1.46528	0.0702406
3801_contig0_gene6110	167.496	142.941	0.01437	0.448519	0.0320388	108.361	557.094	0.008198	0.115901	0.0707328	556.57	144.241	0.032441	0.351546	0.092281
3801_contig0_gene6111	25.0678	12.8931	0.029217	0.242337	0.120564	31.4392	11.7005	0.027126	0.258719	0.104847	6.55499	13.572	0.039975	0.452641	0.088315
3801_contig0_gene6112	175.863	59.6718	0.001257	0.288663	0.00435456	112.282	128.995	0.007785	0.426054	0.0182723	87.2918	72.6905	0.007189	0.524321	0.0137111
3801_contig0_gene6115	1985.59	237.455	0.021681	0.329338	0.0658321	642.953	1759.6	0.002124	0.354347	0.00599412	2043.67	195.811	0.015179	0.281759	0.0538723
3801_contig0_gene6116	230.02	65.9418	0.00918	0.409358	0.0224254	131.172	59.0441	0.008349	0.386435	0.0216052	55.4665	54.6965	0.017543	0.500431	0.0350558
3801_contig0_gene6117	94.9405	131.38	0.016742	0.401572	0.0416912	275.934	7.09597	0.031382	0.319472	0.0982308	74.8802	62.6163	0.032601	0.705944	0.0461807
3801_contig0_gene6118	717.152	211.43	0.026275	0.171228	0.15345	232.096	66.4696	0.035908	0.61859	0.0580481	100.344	114.873	0.027759	0.246484	0.11262
3801_contig0_gene6128	25.1649	31.2478	0.035562	0.574773	0.0618714	79.4726	87.8144	0.01501	0.453198	0.0331202	39.4296	57.4636	0.041177	1.02456	0.0401898
3801_contig0_gene6129	8.22089	10.1832	0.009985	0.27837	0.0358695	7.46793	12.1962	0.008633	0.362264	0.0238307	10.1545	11.4692	0.023074	0.736051	0.0313484
3801_contig0_gene6131	376.094	179.96	0.004394	0.170892	0.0257121	281.018	308.864	0.003697	0.16138	0.0229087	335.341	166.089	0.001925	0.264032	0.00729078
3801_contig0_gene6136	539.44	396.403	0.004275	0.360289	0.0118655	1544.78	266.896	0.006195	0.081308	0.0761918	173.59	447.366	0.027634	0.333388	0.0828884
3801_contig0_gene6139	44.77	1.10128	0.091813	0.666252	0.137805	8.71192	106.998	0.101202	0.578173	0.175038	8.36496	0.477168	0.203753	0.827832	0.246128
3801_contig0_gene6140	10.92	15.2989	0.028995	0.547477	0.0529611	11.1347	26.573	0.013522	0.250654	0.0539469	16.0414	13.8729	0.033189	0.848323	0.0391231
3801_contig0_gene6141	25.9194	13.0037	0.009449	0.479128	0.0197212	46.015	14.7525	0.01471	0.313848	0.0468698	9.1412	13.9457	0.039357	1.37139	0.0286986
3801_contig0_gene6142	505.184	122.072	0.003138	0.16105	0.0194846	565.587	251.938	0.006722	0.234514	0.0286635	158.578	141.092	0.013845	0.289279	0.0478604
3801_contig0_gene6143	782.696	98.784	0.02484	0.154863	0.1604	351.247	645.555	0.00692	0.171512	0.040347	441.573	191.013	0.033836	0.332781	0.101676
3801_contig0_gene6144	91.9974	63.1681	0.060712	0.724522	0.0837959	129.246	40.3986	0.049509	0.906233	0.0546316	63.6093	31.5971	0.073476	1.40858	0.0521631
3801_contig0_gene6147	13.8928	20.3487	0.016539	0.308812	0.0535569	24.5695	15.0854	0.036317	0.304696	0.119191	11.7724	20.1049	0.06037	1.04761	0.0576263
3801_contig0_gene6149	14.9052	14.5459	0.031056	0.300568	0.103324	32.1885	12.5346	0.053423	0.321163	0.166342	12.0648	25.4145	0.077334	0.961425	0.0804369
3801_contig0_gene6150	441.952	171.5	0.014927	0.261579	0.057065	282.546	788.113	0.003742	0.279264	0.0133995	824.546	193.107	0.045149	0.321351	0.140497
3801_contig0_gene6158	377.966	100.09	4.7e-05	0.467725	0.000100486	87.8357	107.174	0.015806	0.235196	0.0672035	214.455	59.4102	0.056873	0.51366	0.110721
3801_contig0_gene6159	24.9232	14.2722	0.007636	0.332324	0.0229776	29.0597	8.35774	0.014504	0.576782	0.0251464	16.5249	6.01972	0.018359	0.668289	0.0274716
3801_contig0_gene6160	46.5146	40.4074	0.003513	0.333561	0.0105318	35.1558	66.8304	0.004053	0.319901	0.0126695	87.2761	48.229	0.009937	0.288798	0.0344081
3801_contig0_gene6161	1228.67	483.664	1.2e-05	0.11586	0.000103573	541.467	1610.17	1.2e-05	0.115884	0.000103552	2081.63	467.46	1e-05	0.099461	0.000100542
3801_contig0_gene6162	37.4985	35.0491	0.016192	0.415635	0.0389573	69.7292	13.3433	0.017646	0.513446	0.0343678	24.847	32.3037	0.035679	0.622604	0.0573061
3801_contig0_gene6166	85.611	107.014	0.013984	0.285985	0.0488977	111.527	25.6054	0.014351	0.99848	0.0143728	36.4693	61.3305	0.011288	0.477303	0.0236495
3801_contig0_gene6167	11.6039	7.79665	0.024823	0.47632	0.0521141	31.1529	11.5063	0.025768	0.261376	0.0985859	2.19104	18.6815	0.060499	1.83671	0.0329388
3801_contig0_gene6169	1136.38	114.426	0.00274	0.14529	0.0188588	364.711	482.866	0.002702	0.395195	0.00683713	475.94	109.898	0.008438	0.330351	0.0255425
3801_contig0_gene6170	268.448	98.0247	0.010204	0.219745	0.0464356	56.1846	157.196	0.002987	0.201095	0.0148537	215.537	36.5373	0.005839	0.41755	0.013984
3801_contig0_gene6171	7.60163	6.36369	0.010995	0.344243	0.0319396	8.17145	4.50851	0.01208	0.335686	0.035986	6.20157	2.55397	0.023276	0.807841	0.0288126
3801_contig0_gene6173	205.834	13.2788	0.016258	0.302124	0.0538123	55.5213	11.8398	0.040238	0.195338	0.205992	11.8052	26.6222	0.065568	0.83051	0.0789491
3801_contig0_gene6174	53.3557	29.8945	0.003317	0.17394	0.0190698	28.4423	57.4017	0.00325	0.234967	0.0138317	24.3687	29.0368	0.01729	0.886175	0.0195108
3801_contig0_gene6175	37.7884	28.1364	0.012376	0.271892	0.0455181	30.5302	69.1652	0.008409	0.436724	0.0192547	21.1363	37.0204	0.052964	1.00648	0.0526228
3801_contig0_gene6176	49.3439	31.3445	0.003469	0.180254	0.0192451	23.9796	68.2447	2.7e-05	0.268282	0.00010064	56.0209	25.9434	0.008711	0.774946	0.0112408
3801_contig0_gene6177	457.449	174.183	2.6e-05	0.262834	9.89218e-05	481.425	217.522	0.001335	0.223873	0.0059632	220.049	145.628	0.01126	0.597165	0.0188558
3801_contig0_gene6178	88.1566	56.8869	0.061738	0.082205	0.751025	106.342	186.12	0.050352	1.23854	0.0406545	183.957	88.5713	0.042439	0.316552	0.134066
3801_contig0_gene6179	51.4058	76.9891	0.02365	0.413756	0.0571593	166.19	13.7976	0.036623	0.237137	0.154438	15.4391	63.2506	0.075569	1.59533	0.0473688
3801_contig0_gene6181	3.93559	11.4325	0.00887	0.226651	0.0391351	20.9415	1.83539	0.007975	0.576226	0.0138401	3.53269	9.60476	0.017766	0.929234	0.019119
3801_contig0_gene6182	73.2788	74.2458	0.00997	0.244747	0.0407359	769.212	39.4434	0.009415	0.442875	0.0212588	5.9765	95.8793	0.039474	0.948345	0.0416241
3801_contig0_gene6186	5.30486	12.9931	0.003265	0.303236	0.0107672	5.4894	9.08979	0.016751	0.392053	0.0427264	12.9887	13.1108	0.018217	0.539396	0.033773
3801_contig0_gene6187	272.114	149.84	0.00557	0.241784	0.0230371	65.3775	225.37	0.027787	0.562365	0.049411	330.705	86.5511	0.005867	0.389835	0.01505
3801_contig0_gene6188	23.0501	31.342	0.024567	0.303368	0.0809809	12.1998	157.466	0.028077	0.532199	0.0527566	113.815	32.6603	0.039817	1.33227	0.0298866
3801_contig0_gene6191	90.4241	26.2228	0.027914	0.607737	0.0459311	101.644	20.8781	0.083093	1.21457	0.0684136	10.7332	45.1803	0.01021	0.543874	0.0187727
3801_contig0_gene6195	7.25422	11.5904	0.026871	0.557379	0.0482096	0.834098	4.87377	0.035072	0.307101	0.114203	3.90019	12.0227	0.048689	1.35408	0.0359573
3801_contig0_gene6196	116.246	25.2656	0.016645	0.237112	0.0701989	14.0992	26.1412	0.014339	0.289724	0.0494919	29.9938	31.7888	0.021787	0.586605	0.0371408
3801_contig0_gene6197	6281.62	260.677	0.03242	0.314562	0.103064	1769.59	932.623	0.037725	0.357355	0.105567	570.834	174.766	0.047257	0.690115	0.068477
3801_contig0_gene6198	876.704	29.2615	0.03071	0.72834	0.0421644	7639.21	26.5947	0.013017	0.287165	0.0453293	36.2958	40.8412	0.014634	0.36486	0.0401085
3801_contig0_gene6200	11.9288	179.619	0.039236	0.449561	0.0872763	13.1257	0.652496	0.033663	0.869389	0.0387203	5.90961	1.19504	0.036067	0.524451	0.068771
3801_contig0_gene6201	9374.37	124.038	0.007756	0.242515	0.0319815	764.901	171.471	0.003935	0.461323	0.00852982	730.741	56.5768	0.003691	0.294178	0.0125468
3801_contig0_gene6206	47.636	40.2368	1.7e-05	0.170471	9.97237e-05	85.8918	87.9319	0.002826	0.722969	0.00390888	62.8709	62.9368	0.001412	0.324532	0.00435088
3801_contig0_gene6207	92.2913	28.9882	0.072807	0.351655	0.207041	18.3032	18.2063	0.057332	0.628744	0.091185	32.0514	21.7523	0.091678	1.3273	0.0690713
3801_contig0_gene6209	1290.79	517.69	6e-06	0.06022	9.96347e-05	805.136	2938	0.006907	0.230696	0.0299398	3850.9	495.668	0.004289	0.129428	0.0331381
3801_contig0_gene6210	55.2915	11.1269	0.106846	0.951176	0.11233	36.5682	25.5664	0.017892	0.360432	0.0496404	45.8957	30.4913	0.050457	0.702916	0.0717824
3801_contig0_gene6213	6.34253	1763.52	0.024469	0.571825	0.0427911	495.393	17.0167	0.023849	0.524285	0.0454886	17.6184	989.706	0.055967	1.46899	0.0380989
3801_contig0_gene6214	355.684	52.9832	0.017757	0.390842	0.0454327	69.6455	135.293	0.033859	0.619267	0.0546759	56.2195	45.6851	0.035143	0.795571	0.0441733
3801_contig0_gene6216	67.9701	70.3421	0.009177	0.243337	0.0377131	115.876	213.833	0.003904	0.328094	0.011899	234.336	63.9608	0.022157	0.261703	0.0846647
3801_contig0_gene6217	0.461147	3.89926	0.048874	0.474691	0.10296	0.892144	27.0058	0.055318	0.399655	0.138414	25.8385	26.8324	0.116765	1.10873	0.105314
3801_contig0_gene6218	75.4475	76.9712	0.011992	0.526975	0.0227563	317.713	36.4155	0.01485	0.379379	0.0391429	79.9046	32.7052	0.019063	0.953466	0.0199934
3801_contig0_gene6221	19.5887	51.7711	0.018454	0.395747	0.0466308	56.1761	14.0494	0.016363	0.369515	0.0442824	14.2526	86.1186	0.032881	0.840033	0.0391425
3801_contig0_gene6225	188.811	312.604	0.005445	0.188278	0.02892	1657.17	28.2175	0.007153	0.422031	0.016949	51.3432	150.292	0.006877	0.230456	0.0298408
3801_contig0_gene6227	180.291	65.6614	0.016038	0.231015	0.0694241	101.376	118.426	0.013416	0.626901	0.0214005	77.1044	90.2096	0.026029	1.06758	0.0243814
3801_contig0_gene6234	71.996	15.7194	0.018297	0.447871	0.0408533	75.9402	45.7565	0.021336	0.413386	0.0516128	27.0131	47.7165	0.071373	1.28702	0.0554561
3801_contig0_gene6236	9.15302	13.4334	0.022485	0.478266	0.0470136	15.6105	9.08467	0.014807	0.377789	0.0391938	8.40214	9.8724	0.026993	1.02728	0.0262762
3801_contig0_gene6237	14.5064	7.5281	0.05077	0.63993	0.0793368	7.48404	17.5486	0.090356	0.729503	0.12386	12.0589	19.3242	0.122766	1.39077	0.0882722
3801_contig0_gene6238	683.023	15.1202	0.088617	0.465419	0.190403	455.678	553.74	0.01651	0.659848	0.0250209	20.7971	137.647	0.018305	0.727519	0.0251609
3801_contig0_gene6250	82.4523	70.1704	0.016929	0.238612	0.0709478	170.955	89.7824	0.012758	0.274537	0.046471	97.4029	74.582	0.019885	0.75786	0.0262384
3801_contig0_gene6265	11.7911	9.28272	0.005243	0.453196	0.0115689	2.16802	166.291	0.01542	0.10532	0.146411	45.9574	11.5519	0.00281	3e-06	936.667
3801_contig0_gene6268	5.81843	15.0075	0.026781	0.287623	0.0931115	1.90115	75.2249	0.063912	0.552171	0.115747	10.6429	14.3032	0.119765	0.956335	0.125233
3801_contig0_gene6270	75.1449	11.7793	0.033765	0.354072	0.095362	44.248	90.7036	0.018974	0.100577	0.188651	8.78784	46.4464	0.033623	1.60591	0.020937
3801_contig0_gene6271	3304.83	405.638	0.003853	0.527257	0.00730763	1091.11	1341.23	2.3e-05	0.225329	0.000102073	1434.64	357.81	0.002531	0.300959	0.00840978
3801_contig0_gene6272	10.3588	10.1754	0.053279	0.846574	0.0629348	12.3672	13.1916	0.028683	0.551211	0.0520363	5.82412	11.0869	0.053181	0.982137	0.0541483
3801_contig0_gene6273	198.849	15.9605	0.040126	1.01709	0.0394519	36.6436	97.4373	0.021052	0.335808	0.0626906	38.9969	58.7826	0.026607	1.15749	0.0229868
3801_contig0_gene6274	17.5364	6.0694	0.011255	0.376323	0.0299078	10.0539	16.1289	0.01809	0.224124	0.0807142	1.95895	9.83688	0.029839	1.41976	0.0210169
3801_contig0_gene6281	24.5633	23.2009	0.050372	0.608391	0.0827954	24.1671	53.6327	0.042574	0.566669	0.0751303	9.99326	25.0549	0.072057	0.814139	0.088507
3801_contig0_gene6282	8.26619	14.3234	0.009293	0.223973	0.0414916	23.9888	12.5437	0.013103	0.357438	0.0366581	3.50975	14.7111	0.031051	1.08736	0.0285562
3801_contig0_gene6284	8.27941	13.9897	0.065436	0.564138	0.115993	8.37911	37.7307	0.020494	0.140479	0.145887	13.8665	15.2697	0.112309	0.976705	0.114988
3801_contig0_gene6285	18.0199	9.40632	0.010867	0.320871	0.0338672	27.9386	15.6282	0.007303	0.221683	0.0329434	6.96788	18.4756	0.021578	0.889481	0.0242591
3801_contig0_gene6287	9.21974	20.3246	0.012719	0.181653	0.0700181	2.28707	34.6283	0.024394	0.359073	0.067936	3.52516	20.8062	0.067796	0.70784	0.0957787
3801_contig0_gene6289	7.55369	1.94525	0.046394	0.466573	0.0994357	5.19704	9.16018	0.02707	0.493046	0.0549036	1.00428	6.38087	0.085311	1.33228	0.064034
3801_contig0_gene6290	44.0152	8.41588	0.013324	0.314948	0.0423054	70.8864	14.1625	0.011202	0.265778	0.042148	10.7879	14.1111	0.021622	0.920009	0.0235019
3801_contig0_gene6293	5.39525	7.46183	0.02222	0.581349	0.0382214	9.75482	772.736	0.011226	0.024333	0.461349	5.31126	96.3204	0.03886	1.04012	0.037361
3801_contig0_gene6298	9.70723	3.65786	0.035603	0.778836	0.0457131	7.47433	2.47188	0.051453	0.812806	0.0633029	0.569032	3.50611	0.042912	0.790076	0.0543138
3801_contig0_gene6299	0.578752	0.175872	0.041084	0.538222	0.0763328	0.209606	11.4933	0.051253	0.295087	0.173688	1.091	1.03605	0.101062	1.09651	0.0921665
3801_contig0_gene6304	76.6521	39.8653	0.035772	0.478383	0.0747769	20.6835	81.7069	0.015004	0.264675	0.0566884	62.0082	38.9922	0.063252	1.54846	0.0408483
3801_contig0_gene6305	65.4379	13.9749	0.025957	0.206678	0.125591	68.6219	14.4924	0.039125	0.427596	0.0914999	10.1783	14.0363	0.052009	0.770225	0.0675244
3801_contig0_gene6308	49.5626	37.6715	0.0098	0.446779	0.0219348	86.4215	43.9089	0.009486	0.219502	0.043216	19.176	36.0888	0.026404	1.49102	0.0177087
3801_contig0_gene6309	226.702	91.6374	0.013595	0.396639	0.0342755	143.155	95.3728	0.000285	0.127765	0.00223066	70.6038	46.8213	0.048866	1.15204	0.0424169
3801_contig0_gene6312	37.7094	44.1238	0.006891	0.212165	0.0324794	14.6049	56.3928	0.012549	0.24437	0.0513525	56.5133	51.5081	0.038657	0.354243	0.109126
3801_contig0_gene6313	98.1293	48.6709	0.011307	0.370789	0.0304944	102.686	124.936	0.012567	0.175997	0.0714046	57.2213	69.8866	0.033417	0.468476	0.0713313
3801_contig0_gene6315	20.433	14.6265	0.005454	0.408207	0.0133609	35.3918	10.8944	0.009539	0.269813	0.0353541	6.96868	14.7783	0.012592	0.802879	0.0156836
3801_contig0_gene6317	1.28226	28.4254	0.029307	0.117482	0.249459	7.49564	9.67018	0.024698	0.382152	0.0646287	20.1041	7.1786	0.103396	0.789126	0.131026
3801_contig0_gene6318	6.08211	96.8504	0.069259	0.22646	0.305833	6.71868	29.6177	0.057465	0.565334	0.101648	50.0852	186.028	0.047136	1.20282	0.0391879
3801_contig0_gene6319	1.57368	3.93193	0.053122	0.325675	0.163114	4.18736	0.814702	0.043528	0.377674	0.115253	1.25677	0.749072	0.188484	1.07873	0.174728
3801_contig0_gene6321	246.072	122.842	0.012504	0.27244	0.0458963	196.9	195.413	3.5e-05	0.347667	0.000100671	291.904	127.987	0.008456	0.347121	0.0243604
3801_contig0_gene6323	91.0486	82.2373	0.050483	0.577463	0.0874221	46.8835	8.70811	0.053048	0.31764	0.167007	27.8636	42.9151	0.108974	1.17671	0.0926091
3801_contig0_gene6325	12.7334	21.1217	0.020632	0.567378	0.0363638	58.3824	35.7312	0.017518	0.305865	0.0572736	30.9677	19.3184	0.03185	0.194509	0.163746
3801_contig0_gene6330	114.974	131.542	0.012215	0.139574	0.0875163	103.188	7.74913	0.048365	1.62902	0.0296897	61.6207	27.7287	0.022089	0.349181	0.0632595
3801_contig0_gene6339	137.909	37.5456	0.01169	0.196926	0.0593624	65.6407	15.4426	0.008499	0.249021	0.0341297	15.2769	21.9312	0.013549	0.50846	0.0266471
3801_contig0_gene6340	54.476	8.90146	0.027568	0.413772	0.0666261	10.7826	13.9871	0.03462	0.344592	0.100467	11.5833	4.62717	0.05997	0.595692	0.100673
3801_contig0_gene6341	3.21842	11.5537	0.01095	0.166056	0.0659416	0.303678	29.4687	0.011004	0.401881	0.0273812	22.1729	5.82987	0.027323	0.778879	0.0350799
3801_contig0_gene6342	53.7093	39.9602	0.006212	0.587334	0.0105766	94.9713	35.8965	0.004271	0.164262	0.0260011	31.9081	32.0335	0.005429	0.496153	0.0109422
3801_contig0_gene6345	11.5669	6.48707	0.004455	0.070404	0.0632777	5.50992	36.8327	0.004812	0.667195	0.00721228	51.7637	8.03133	0.023344	0.720836	0.0323846
3801_contig0_gene6348	37.5798	41.1668	0.015824	0.54837	0.0288564	33.7924	54.9345	0.019517	0.552454	0.0353278	26.2569	46.3249	0.029332	0.715742	0.0409812
3801_contig0_gene6349	22.8561	17.1427	0.003157	0.223246	0.0141414	56.6532	13.6404	0.005836	0.342631	0.0170329	12.9377	14.3676	0.005338	0.466891	0.0114331
3801_contig0_gene6357	4.67583	1.91237	0.006331	0.086727	0.0729992	26.5721	6.15242	0.014567	0.647028	0.0225137	7.3532	1.34067	0.052421	1.115	0.0470145
3801_contig0_gene6358	11.2111	2.41244	0.09096	0.640674	0.141975	22.9098	1.04361	0.225087	0.383093	0.587552	1.88404	0.470804	0.149077	1.19388	0.124867
3801_contig0_gene6359	40.7949	16.5073	0.008351	0.330623	0.0252584	34.5029	11.6383	0.008054	0.417076	0.0193106	11.0798	18.3255	0.033803	0.871131	0.0388036
3801_contig0_gene6361	105.522	49.2008	0.018894	0.383123	0.0493158	148.206	69.761	0.027068	0.668362	0.040499	65.963	50.4094	0.026406	0.864173	0.0305564
3801_contig0_gene6362	86.1958	66.608	0.017446	0.350451	0.0497816	150.892	35.7031	0.018137	0.258522	0.0701565	38.4455	30.7972	0.036766	0.683723	0.0537732
3801_contig0_gene6363	74.14	240.434	0.021293	0.417426	0.0510102	36.3122	11.1033	0.017178	0.389411	0.0441128	44.5979	59.0156	0.050501	0.769237	0.0656508
3801_contig0_gene6364	98.6985	19.7862	0.000863	0.175899	0.00490622	31.2309	76.6108	0.002612	0.83067	0.00314445	93.5175	14.4416	2.2e-05	0.215203	0.000102229
3801_contig0_gene6369	208.023	11.769	0.009315	0.258726	0.0360033	219.069	8.14941	0.01254	0.335886	0.0373341	5.7543	26.5675	0.058259	0.932531	0.0624741
3801_contig0_gene6370	17891.4	461.802	0.009121	0.096779	0.0942457	2631.63	703.565	0.009196	0.252451	0.0364269	900.139	397.335	0.012412	0.694933	0.0178607
3801_contig0_gene6371	3083.91	239.487	0.020153	0.144383	0.13958	826.378	3766.3	0.012851	0.160717	0.0799604	1127.17	469.329	0.030456	0.871278	0.0349555
3801_contig0_gene6372	9.82562	7.04314	0.007417	0.358768	0.0206735	9.00923	7.31052	0.006562	0.311139	0.0210903	4.93332	8.79565	0.016876	1.18448	0.0142476
3801_contig0_gene6373	6.89295	3.62498	0.008775	0.477868	0.0183628	1.26839	0.941148	0.020857	0.459325	0.0454079	1.34523	2.00459	0.021263	0.938776	0.0226497
3801_contig0_gene6374	23.8032	7.17166	0.005361	0.310657	0.017257	32.9423	3.03789	0.011025	0.269493	0.0409102	2.47527	19.666	0.029935	0.670992	0.0446131
3801_contig0_gene6375	11.542	7.33191	0.100527	0.238342	0.421776	25.5989	13.8937	0.066434	0.481035	0.138106	2.05404	14.5525	0.215847	1.11358	0.193832
3801_contig0_gene6385	16.2479	28.7205	0.04101	0.41298	0.0993026	49.5438	5.27337	0.039851	0.680164	0.0585903	15.5948	17.8353	0.108432	1.15626	0.0937779
3801_contig0_gene6386	795.743	122.684	0.002496	0.109561	0.0227818	260.453	233.635	0.002515	0.269342	0.00933757	247.244	129.178	0.002581	0.298085	0.0086586
3801_contig0_gene6387	20.9605	17.2609	0.037782	0.35709	0.105805	32.4282	8.43452	0.015946	0.299059	0.0533206	9.45624	12.3293	0.052279	0.713381	0.0732834
3801_contig0_gene6388	31.9637	47.1921	0.009331	0.353614	0.0263875	24.1881	82.9027	0.037981	0.690298	0.0550212	51.9621	41.1827	0.039208	0.975946	0.0401744
3801_contig0_gene6389	53.5646	49.3206	0.004818	0.443766	0.0108571	41.4372	84.3929	0.00357	0.118622	0.0300956	64.0552	54.748	0.005242	0.55307	0.009478
3801_contig0_gene6390	32.5619	22.8542	0.029629	0.2704	0.109575	74.113	25.7454	0.032072	0.372572	0.0860827	35.3695	20.7792	0.050268	0.679591	0.073968
3801_contig0_gene6391	127.799	91.7943	2.4e-05	0.241895	9.92166e-05	143.018	124.316	5.3e-05	0.525807	0.000100797	194.832	77.3692	0.004404	0.671472	0.00655872
3801_contig0_gene6392	34.266	105.247	0.022395	0.618203	0.036226	51.6525	47.5111	0.034881	0.358835	0.0972062	187.067	40.5365	0.023803	0.547241	0.0434964
3801_contig0_gene6393	342.223	100.22	0.007025	0.166475	0.0421985	170.511	270.042	1.9e-05	0.187616	0.000101271	218.216	42.4315	0.001743	0.50155	0.00347523
3801_contig0_gene6394	21.1167	19.8605	0.030474	0.556805	0.0547301	33.462	8.14163	0.023139	0.120669	0.191756	4.39026	7.40776	0.066993	0.641308	0.104463
3801_contig0_gene6396	238.804	187.635	0.003977	0.326202	0.0121918	394.075	295.326	0.004945	0.430341	0.0114909	410.737	112.422	0.004861	0.353178	0.0137636
3801_contig0_gene6397	11.4649	4.7974	0.020768	0.280329	0.0740844	8.36128	6.47179	0.013954	0.394084	0.0354087	4.05088	5.89245	0.027444	1.10671	0.0247979
3801_contig0_gene6399	775.841	15.3795	0.02919	0.436812	0.0668251	305.353	18.9258	0.027345	0.360593	0.0758334	38.1558	11.7007	0.074844	0.974947	0.0767672
3801_contig0_gene6400	4.97478	4.04816	0.034279	0.323922	0.105825	2.224	3.37367	0.036804	0.3765	0.097753	3.83767	1.90007	0.104492	0.91551	0.114135
3801_contig0_gene6401	12.6049	7.04782	0.004721	0.181219	0.0260514	16.9177	14.238	0.008503	0.239607	0.0354873	10.794	10.7591	0.024614	0.673354	0.0365543
3801_contig0_gene6402	46.58	28.2515	0.009069	0.19192	0.0472541	5.90184	20.3614	0.078925	1.60496	0.0491756	197.242	5.44119	0.029183	0.549592	0.0530994
3801_contig0_gene6404	445.041	51.2918	0.019381	0.421637	0.0459661	65.1254	254.637	0.030417	0.245979	0.123657	397.599	28.7097	0.033903	0.772515	0.0438865
3801_contig0_gene6405	2.49029	1.09029	0.007991	0.345049	0.023159	2.39655	6.91594	0.020018	0.306022	0.0654136	1.45767	8.05882	0.035757	1.11125	0.0321772
3801_contig0_gene6410	100.358	100.134	0.02298	0.505682	0.0454436	664.625	2.64463	0.013157	1.14039	0.0115373	129.073	25.7721	0.016759	0.183854	0.0911539
3801_contig0_gene6413	314.525	22.2507	0.017374	0.567464	0.0306169	108.373	39.1463	0.010414	0.444445	0.0234315	109.801	33.8567	0.026687	0.940987	0.0283606
3801_contig0_gene6414	85.184	291.527	0.018403	0.236963	0.0776619	277.038	422.814	0.010913	0.470614	0.0231889	471.021	94.8314	0.0115	0.363934	0.0315991
3801_contig0_gene6415	496.667	103.535	0.017047	0.32236	0.0528819	151.287	159.288	0.012886	0.568229	0.0226775	349.661	67.1615	0.020628	0.295124	0.069896
3801_contig0_gene6417	87.6393	8.96179	0.020621	0.386766	0.0533165	93.0325	15.1301	0.014849	0.704819	0.0210678	4.14122	16.1856	0.030306	0.87825	0.0345073
3801_contig0_gene6419	9.84147	12.8377	0.004089	0.000104	39.3173	16.5074	8.66463	0.011046	0.814867	0.0135556	12.6611	12.4665	0.022825	1.05588	0.021617
3801_contig0_gene6420	9.99234	18.1368	0.022458	0.396051	0.0567048	48.5787	9.27009	0.034685	0.360445	0.0962283	10.251	13.6662	0.037279	1.32485	0.0281382
3801_contig0_gene6421	296.234	86.4673	0.007481	0.267971	0.0279172	87.878	315.192	0.03134	0.622381	0.050355	198.29	64.7896	0.01818	0.605593	0.0300202
3801_contig0_gene6422	935.953	148.98	0.017771	0.241137	0.0736967	255.794	648.917	0.018775	0.391706	0.0479314	820.078	154.193	0.015668	0.600414	0.0260953
3801_contig0_gene6423	63.7122	113.59	0.038218	0.43488	0.0878817	287.218	15.5465	0.028919	0.600991	0.0481189	70.06	58.6518	0.079904	1.80821	0.0441895
3801_contig0_gene6424	193.139	84.8502	0.033522	0.868586	0.0385938	250.949	264.034	0.01745	0.637323	0.0273802	204.01	195.398	0.030654	3.1e-05	988.839
3801_contig0_gene6425	63.3833	32.2962	0.012299	0.208304	0.0590435	64.3918	33.0667	0.061074	0.758832	0.0804842	30.0903	37.7101	0.017023	0.253734	0.0670899
3801_contig0_gene6427	77.211	35.2164	0.01099	0.468877	0.023439	51.0183	22.6995	0.029547	0.21984	0.134402	38.9595	33.8054	0.031076	0.918162	0.0338459
3801_contig0_gene6428	62.9608	30.7781	4.7e-05	0.465678	0.000100928	77.3131	29.5924	0.005865	0.327393	0.0179142	57.5584	23.6409	0.013682	0.413442	0.0330929
3801_contig0_gene6429	18.7817	9.78135	0.034632	0.590795	0.0586193	21.8394	23.0717	0.119139	1.2732	0.0935745	16.1468	29.163	0.025877	0.546393	0.0473597
3801_contig0_gene6431	39.9101	49.2984	0.050048	0.345375	0.144909	77.3564	17.0792	0.030104	0.299986	0.100351	16.0692	43.827	0.076621	0.966526	0.0792746
3801_contig0_gene6434	0.882118	40.3159	0.010805	0.465579	0.0232077	1.11803	10.2332	0.018711	0.440846	0.0424434	10.0935	9.40184	0.028802	0.444877	0.0647415
3801_contig0_gene6437	10.0826	7.51493	0.008685	0.328685	0.0264235	10.6517	9.24404	0.012263	0.321018	0.0382004	12.4109	8.35547	0.01696	0.601842	0.0281802
3801_contig0_gene6438	20.6595	14.4591	0.006013	0.377286	0.0159375	16.9687	16.2579	0.004853	0.274197	0.017699	10.4139	20.1675	0.009724	0.744423	0.0130625
3801_contig0_gene6440	24.7738	10.1505	0.02713	0.523871	0.0517876	44.6403	14.705	0.015656	0.356031	0.0439737	9.27735	9.00437	0.0418	0.843965	0.0495281
3801_contig0_gene6441	29.9579	20.7522	0.004526	0.311659	0.0145223	23.8839	18.9667	0.027251	0.851	0.0320223	17.5242	20.3034	0.009027	0.345527	0.0261253
3801_contig0_gene6444	9.26154	4.66894	0.030251	0.508473	0.0594938	5.74522	2.11408	0.070653	1.33165	0.0530566	4.32337	3.5555	0.032347	0.482635	0.0670217
3801_contig0_gene6445	38.9481	20.2731	0.011258	0.38139	0.0295183	49.7159	25.3219	0.011519	0.476028	0.0241982	16.1952	17.0145	0.019876	0.474699	0.0418707
3801_contig0_gene6447	31.5339	14.8903	0.003448	0.232848	0.0148079	38.5692	43.0777	0.007792	0.609395	0.0127865	21.4928	26.8552	0.020495	0.511279	0.0400857
3801_contig0_gene6448	36.8778	6.62164	0.002441	0.341873	0.00714008	36.8969	5.29033	0.009269	0.920101	0.0100739	6.07412	5.63331	0.003672	0.417601	0.00879308
3801_contig0_gene6452	174.315	118.63	0.005152	0.325572	0.0158245	121.574	217.807	0.003389	0.231519	0.0146381	309.252	70.36	0.012329	0.432196	0.0285264
3801_contig0_gene6453	60.5994	28.7991	0.003959	0.149197	0.0265354	60.6762	292.453	0.003835	0.832089	0.00460888	94.143	41.3149	0.005825	0.001848	3.15206
3801_contig0_gene6456	34.9261	14.4636	0.003131	0.428696	0.00730354	12.8561	46.5928	0.001573	0.254992	0.00616882	40.196	20.1973	0.001582	1.03976	0.00152151
3801_contig0_gene6457	127.881	38.7189	0.003028	0.290748	0.0104145	67.9138	230.537	0.003124	0.288515	0.0108279	247.458	51.124	0.014976	0.380119	0.0393982
3801_contig0_gene6460	52.578	46.6935	0.004656	0.417637	0.0111484	107.211	67.0437	0.003332	0.499404	0.00667195	107.227	37.6851	0.007759	0.168389	0.0460778
3801_contig0_gene6461	27.9112	31.0183	0.005372	0.276095	0.0194571	36.9994	15.1762	0.012324	0.341174	0.0361223	52.1063	14.3317	0.016348	0.352946	0.0463187
3801_contig0_gene6462	31.1307	38.5496	0.058092	0.141118	0.411655	67.4826	39.2229	0.049844	0.678285	0.0734853	35.7939	28.633	0.084153	0.741241	0.11353
3801_contig0_gene6463	2704.3	721.723	5e-06	0.047204	0.000105923	808.121	4336.96	0.02735	0.045704	0.598416	5483.29	719.324	0.003668	0.128597	0.0285232
3801_contig0_gene6469	32.6674	16.9318	0.012765	0.357832	0.0356732	32.1334	14.1434	0.012668	0.277624	0.0456301	20.1634	17.0098	0.031561	0.730585	0.0431996
3801_contig0_gene6471	33.2025	29.5993	0.016465	0.204337	0.0805777	79.8477	14.0411	0.012246	0.857148	0.0142869	30.4832	24.0755	0.058152	0.49663	0.117093
3801_contig0_gene6473	46.0883	43.5687	0.003431	0.254096	0.0135028	121.108	39.2633	0.004664	0.366577	0.0127231	54.272	25.2517	0.008375	0.309311	0.0270763
3801_contig0_gene6474	69.7502	22.2396	0.009822	0.51529	0.0190611	8.71648	577.775	0.018462	0.508893	0.0362787	137.685	19.2049	0.050447	1.1204	0.0450258
3801_contig0_gene6476	17.3204	15.7293	0.007159	0.334367	0.0214106	17.2278	12.2798	0.011287	0.481095	0.0234611	17.361	9.49761	0.019422	0.423537	0.0458567
3801_contig0_gene6477	9.024	15.063	0.011087	0.516951	0.0214469	38.074	21.0154	0.004008	0.310775	0.0128968	11.6082	9.04493	0.013606	0.937961	0.0145059
3801_contig0_gene6479	13.6315	11.9959	0.005396	0.136386	0.0395642	4.8976	22.6214	0.000483	0.609624	0.000792292	28.3621	10.4744	0.00664	0.708892	0.00936673
3801_contig0_gene6480	7.21929	2.84302	0.010501	0.651184	0.016126	2.76545	4.26562	0.012124	0.379594	0.0319394	10.2161	4.12187	0.017444	0.872113	0.020002
3801_contig0_gene6481	127.852	48.4383	0.011511	0.294914	0.0390317	73.1633	149.448	0.014324	0.443301	0.0323121	93.674	56.9902	0.029924	0.786485	0.0380478
3801_contig0_gene6482	84.5739	26.842	0.004578	0.246158	0.0185978	19.4414	19.575	0.011355	1.07816	0.0105318	29.083	20.6848	0.011781	0.346078	0.0340415
3801_contig0_gene6483	28.9186	30.9676	0.025373	0.663359	0.0382493	27.6732	283.942	0.014422	0.136741	0.105469	21.1979	132.524	0.028252	0.758616	0.0372415
3801_contig0_gene6485	313.988	26.6066	0.009575	0.299939	0.0319232	11.7549	1.09937	0.045388	0.543485	0.0835129	0.591501	0.625504	0.127152	1.28607	0.098869
3801_contig0_gene6488	96.1218	17.1667	0.001391	0.280821	0.00495333	20.9131	29.8451	0.005227	0.445202	0.0117407	37.2646	7.69601	0.011364	0.237673	0.0478136
3801_contig0_gene6489	33.5578	45.6177	0.015879	0.295587	0.0537202	32.9967	54.0058	0.008948	0.478307	0.0187077	67.9315	31.3381	0.047381	1.1279	0.0420081
3801_contig0_gene6490	80.7275	41.5532	0.002696	0.374286	0.00720305	52.6784	100.256	0.000893	0.288304	0.00309742	93.0252	40.7457	0.000876	0.33387	0.00262378
3801_contig0_gene6491	182.39	74.8022	0.010246	0.162328	0.0631191	195.211	151.402	0.035082	0.284069	0.123498	137.806	111.965	0.010784	0.301522	0.0357652
3801_contig0_gene6493	57.5405	54.4315	0.005904	0.368143	0.0160372	39.4528	49.4984	0.008191	0.325037	0.0252002	45.65	46.3568	0.007697	0.419667	0.0183407
3801_contig0_gene6494	23.7341	7.17106	0.014811	0.683374	0.0216733	21.5178	2.6256	0.014795	0.384069	0.0385217	9.84078	3.59736	0.034796	1.28079	0.0271675
3801_contig0_gene6496	345.717	5.34248	0.005786	0.465164	0.0124386	641.997	204.732	0.007886	0.31222	0.0252578	62.8853	19.286	0.020191	0.3163	0.063835
3801_contig0_gene6500	42.2032	40.4787	0.029228	0.393843	0.0742123	72.2459	55.5541	0.037328	0.637608	0.0585438	32.1202	57.184	0.035124	1.38698	0.025324
3801_contig0_gene6502	69.2281	33.2822	0.010971	0.251026	0.0437046	6.61104	152.795	0.014921	0.651818	0.0228914	33.9329	57.1647	0.014695	0.857127	0.0171445
3801_contig0_gene6505	16.5315	6.65247	0.046019	0.284001	0.162038	4.63578	3.29548	0.057332	0.507385	0.112995	4.29605	18.0211	0.140695	0.913262	0.154058
3801_contig0_gene6508	27.0463	6.05872	0.024092	0.549375	0.0438535	13.6795	19.3281	0.031712	0.362648	0.0874457	5.43897	8.86708	0.046476	0.481844	0.0964545
3801_contig0_gene6509	15.8614	33.3356	0.015281	0.380529	0.0401573	13.9881	14.5668	0.017908	0.445759	0.0401742	9.48749	34.367	0.042284	1.03337	0.0409185
3801_contig0_gene6511	25.7426	3.68627	0.03678	0.375293	0.0980034	28.3911	15.0681	0.038359	0.481818	0.079613	5.82132	8.03548	0.04881	0.952508	0.0512437
3801_contig0_gene6512	52.6676	32.375	0.025743	0.625799	0.0411362	53.4868	17.9739	0.019834	0.349712	0.0567152	7.36285	27.2288	0.074096	1.17267	0.063186
3801_contig0_gene6515	162.036	77.3945	0.034262	0.303612	0.112848	10.2354	16.0271	0.059143	1.04908	0.056376	7.78511	176.522	0.12679	1.36297	0.0930246
3801_contig0_gene6517	33.4163	20.2022	0.007779	0.185752	0.0418784	86.6013	17.6833	0.009697	0.241247	0.0401953	10.1418	35.2051	0.018484	0.753542	0.0245295
3801_contig0_gene6518	5.38919	6.92214	0.007748	0.168966	0.0458554	9.48367	8.9036	0.005007	0.269184	0.0186007	2.11306	15.8233	0.033663	0.750256	0.0448687
3801_contig0_gene6520	10.5513	10.7708	0.055786	0.732773	0.07613	5.87264	6.03449	0.02345	0.00019	123.421	13.404	7.0019	0.147441	1.85705	0.0793952
3801_contig0_gene6521	221.051	61.7481	0.005917	0.154354	0.038334	27.888	121.581	2.4e-05	0.24322	9.86761e-05	80.8331	56.132	0.007681	0.50718	0.0151445
3801_contig0_gene6522	21.1716	5.17779	0.036175	0.444257	0.0814281	13.9751	4.68529	0.027939	0.501569	0.0557032	3.40099	2.42526	0.058773	0.816198	0.0720083
3801_contig0_gene6523	68.946	14.6728	0.028056	0.348595	0.0804831	6.48786	65.4301	0.00546	0.545368	0.0100116	47.2742	20.5587	0.013203	0.854652	0.0154484
3801_contig0_gene6524	113.597	63.4016	0.004185	0.438408	0.0095459	63.0846	147.922	0.020644	0.453388	0.0455327	108.255	41.5477	0.073093	0.811177	0.0901073
3801_contig0_gene6526	0.985088	4.31918	0.036448	0.825235	0.0441668	1.29377	1.61731	0.043779	0.144537	0.302891	0.932702	2.39459	0.081347	0.579038	0.140486
3801_contig0_gene6527	27.108	27.0251	0.021165	0.187476	0.112894	30.84	75.7081	0.016662	0.281831	0.0591205	13.3324	133.172	0.078216	0.760452	0.102855
3801_contig0_gene6532	14.6293	10.1667	0.10606	0.494658	0.214411	30.2055	3.63303	0.142876	1.02693	0.139129	3.27293	0.982584	0.157377	1.35936	0.115772
3801_contig0_gene6536	53.0673	20.4238	0.013533	0.466929	0.028983	93.8273	77.9151	0.004605	0.034506	0.133455	24.5272	44.0814	0.00766	0.589535	0.0129933
3801_contig0_gene6541	44.9234	10.7418	0.010553	1.1e-05	959.364	37.3257	17.4477	0.015279	0.518665	0.0294583	8.11881	23.1489	0.041181	0.640656	0.0642794
3801_contig0_gene6555	0.23271	4.20955	0.025753	0.688411	0.0374093	5.28821	1.08922	0.014008	0.455989	0.03072	1.66988	1.9741	0.047781	1.61163	0.0296476
3801_contig0_gene6557	37.7254	17.1906	0.164238	0.630705	0.260404	25.9051	7.92837	0.05889	0.518584	0.113559	6.23715	15.2657	0.080081	0.280714	0.285276
3801_contig0_gene6562	1.27838	11.41	0.047411	0.249292	0.190183	0.974584	0.279904	0.041479	0.367387	0.112903	2.90285	1.58993	0.084645	0.990104	0.085491
3801_contig0_gene6563	17.6734	254.679	0.030394	0.821258	0.0370091	237.744	356.598	0.063965	0.510091	0.125399	17.0565	190.805	0.133455	1.89727	0.0703406
3801_contig0_gene6566	84.838	50.02	0.003391	0.270257	0.0125473	62.5108	65.5246	0.009535	0.240502	0.0396462	131.993	21.4073	0.009858	0.431135	0.0228652
3801_contig0_gene6567	57.5369	18.3962	0.015183	0.334523	0.045387	32.1604	25.0714	0.004652	0.397915	0.0116909	6.11307	17.668	0.033657	0.568767	0.0591754
3801_contig0_gene6568	33.496	12.3653	0.039103	0.529742	0.0738152	32.0836	3.40846	0.04983	1.61085	0.030934	9.24991	7.26969	0.053833	0.390623	0.137813
3801_contig0_gene6570	23.3049	10.3815	0.018333	0.203965	0.0898831	44.6251	10.3558	0.014173	0.321614	0.0440684	8.83142	14.0349	0.021776	0.651999	0.0333988
3801_contig0_gene6572	150.486	21.8899	0.009357	0.262266	0.0356775	46.1164	32.716	0.009232	0.568744	0.0162323	40.2267	17.0703	0.029541	0.92299	0.0320058
3801_contig0_gene6574	27.6046	23.7397	0.03441	0.36571	0.0940909	62.184	15.4812	0.013921	0.45098	0.0308683	12.3662	21.1748	0.020849	0.805291	0.02589
3801_contig0_gene6575	25.7724	59.3351	0.004696	0.36573	0.0128401	173.261	22.0827	0.01503	0.338456	0.0444075	25.6665	22.0792	0.006877	0.308467	0.0222941
3801_contig0_gene6576	0.684051	11.6916	0.029803	0.348785	0.0854481	8.76087	3.15726	0.017748	0.754451	0.0235244	3.94042	9.1851	0.033548	0.912819	0.0367521
3801_contig0_gene6577	278.441	80.6051	0.013948	0.62387	0.0223572	133.975	448.372	0.006906	0.249112	0.0277225	331.836	118.148	0.040686	0.221034	0.184071
3801_contig0_gene6579	27.2396	219.784	0.037436	0.289606	0.129265	63.6914	27.9763	0.022899	0.232911	0.0983165	19.0246	17.1683	0.032467	0.838934	0.0387003
3801_contig0_gene6580	31.1168	7.97003	0.008345	0.256305	0.0325589	7.33765	119.862	0.005915	0.342162	0.0172871	8.42991	26.1639	0.025227	0.633644	0.0398126
3801_contig0_gene6581	21.0158	10.5166	0.015267	0.420405	0.036315	25.8009	92.9687	0.017176	0.275499	0.0623451	26.2502	20.5213	0.029226	0.852233	0.0342934
3801_contig0_gene6583	469.533	172.238	0.003884	0.268892	0.0144445	491.407	184.689	0.001662	0.072135	0.0230401	172.901	160.783	0.013247	0.446897	0.0296422
3801_contig0_gene6584	181.202	57.1277	0.00251	0.196583	0.0127681	84.4322	219.472	0.003858	0.167157	0.0230801	144.973	81.1698	0.004102	0.557445	0.00735857
3801_contig0_gene6597	13.2684	6.61342	0.032573	0.56843	0.0573034	44.3648	12.2474	0.016357	0.131654	0.124242	2.1166	38.6636	0.038112	1.65646	0.0230081
3801_contig0_gene6599	1.90477	5.31053	0.026396	0.427435	0.0617544	4.03417	0.0987064	0.030558	0.307913	0.0992423	0.690617	1.15518	0.040708	1.04962	0.0387837
3801_contig0_gene6603	6.14468	2.64055	0.010653	0.351248	0.030329	19.6881	3.43528	0.010812	0.310469	0.0348247	1.01419	4.36492	0.027188	1.91995	0.0141608
3801_contig0_gene6605	14.2907	8.63506	0.038264	0.280747	0.136294	15.8344	8.27952	0.024521	0.299151	0.0819686	7.31811	11.3282	0.119444	0.843431	0.141617
3801_contig0_gene6607	32.1329	26.3602	0.007876	0.451006	0.0174632	53.5212	17.1961	0.017871	0.287644	0.0621289	12.5184	17.6271	0.022416	1.0538	0.0212715
3801_contig0_gene6608	100.223	17.7075	0.017107	0.556219	0.0307559	56.5456	165.938	0.019605	0.399161	0.0491155	52.5026	46.7356	0.031662	1.14485	0.0276561
3801_contig0_gene6609	24.3485	19.7146	0.028672	0.264498	0.108402	45.8425	12.8429	0.025824	0.227383	0.11357	18.7822	14.1905	0.021291	0.880503	0.0241805
3801_contig0_gene6610	2.99291	3.32298	0.025002	0.197114	0.12684	3.80432	2.38495	0.013438	0.593457	0.0226436	1.30696	7.32591	0.043669	1.43335	0.0304664
3801_contig0_gene6611	8.42339	11.4254	0.01791	0.410292	0.0436518	7.81752	10.0623	0.032457	0.283499	0.114487	47.9778	9.74491	0.038941	0.62741	0.0620663
[truncated: 2,561 more rows]

## Sheet: PPI EXP T.C
				Log-Phase FPKM						Stationary-Phase FPKM
[truncated: 9,960 more rows]

[truncated: 2 more sheets: PPI EXP T.O, PPI ClusteringCoeff]
